# Supplementary material for: The CRTC-CREB axis functions as a transcriptional sensor to protect against proteotoxic stress in Drosophila
Source: Cell Death Dis. 2022 Aug 6;13(8):688. doi: 10.1038/s41419-022-05122-y (PMC9357022; doi:10.1038/s41419-022-05122-y)
Supplement: Supplementary file 11 — Supplemental table 1 [file 41419_2022_5122_MOESM11_ESM.xlsx]

## Sheet: Sheet1
Details: To identify CREB modulators in adult flies, we conducted a large-scale screening using the CRE-LUC reporter as a readout.
Discovery Probe™ FDA-approved Drug Library, ApexBio Cat# L1001 with 96 Well Format
Plate layout: L1001-01
	1	2	3	4	5	6	7	8	9	10	11
a	A1042	A1198	A1206	A1229	A1267	A1295	A1296	A1307	A1313	A1334	A1352
	Angiotensin II	Levetiracetam	Daptomycin	Lansoprazole	Adapalene	Granisetron HCl	Exemestane	Letrozole	Gatifloxacin	Mosapride Citrate	Zoledronic Acid
b	A1366	A1373	A1379	A1402	A1404	A1412	A1425	A1428	A1435	A1447	A1450
	Rocuronium Bromide	Biapenem	Nelarabine	Gemcitabine HCl	Rigosertib (ON-01910,Estybon)	Clofarabine	Losartan Potassium (DuP 753)	Fulvestrant	CP-945598 HCl	Cilnidipine	Lidocaine
c	A1602	A1607	A1630	A1652	A1659	A1664	A1670	A1684	A1718	A1720	A1723
f	Dexrazoxane HCl (ICRF-187, ADR-529)	Prasugrel	Epothilone B (EPO906, Patupilone)	Dimesna	Dutasteride	Celecoxib	Enzastaurin (LY317615)	Aprepitant	Posaconazole	IPI-145 (INK1197)	Roscovitine (Seliciclib,CYC202)
d	A1745	A1748	A1755	A1765	A1767	A1778	A1794	A1796	A1805	A1832	A1835
h	Galanthamine HBr	Ramelteon	Tenofovir Disoproxil Fumarate	Vincristine	Entecavir Hydrate	Vatalanib (PTK787) 2HCl	LY2835219	Mianserin HCl	Imatinib Mesylate (STI571)	Doxorubicin (Adriamycin) HCl	Pelitinib (EKB-569)
e	A1855	A1882	A1903	A1906	A1907	A1929	A1932	A1933	A1947	A1958	A1971
b	Bumetanide	Cediranib (AZD217)	E 64d	Decitabine (NSC127716, 5AZA-CdR)	5-Azacytidine	Macitentan	(-)-Huperzine A	Carfilzomib (PR-171)	MEK162 (ARRY-162, ARRY-438162)	Etomidate	Etoposide
f	A1984	A2025	A2036	A2097	A2133	A2149	A2168	A2171	A2174	A2187	A2197
d	Bendamustine HCl	Plerixafor (AMD3100)	Doripenem Hydrate	Ifosfamide	Saracatinib (AZD0530)	Bosutinib (SKI-606)	Dovitinib (TKI-258, CHIR-258)	Carboplatin	Lenvatinib (E7080)	Cladribine	Dacarbazine
g	A2198	A2251	A2306	A2308	A2324	A2343	A2355	A2402	A2415	A2431	A2436
f	Genistein	Tivozanib (AV-951)	Ellagic acid	TAK-438	Dexamethasone (DHAP)	Cyclophosphamide	Mercaptopurine (6-MP)	Floxuridine	Acitretin	Acarbose	Fluoxetine HCl
h	A2451	A2456	A2476	A2486	A2489	A2510	A2511	A2512	A2514	A2515	A2516
h	Epirubicin HCl	Pamidronate Disodium	Idarubicin HCl	Malotilate	Leucovorin Calcium	Ampicillin	Carbenicillin, Disodium Salt	Chloramphenicol	Gentamycin Sulfate	Hygromycin B	Kanamycin Sulfate
Plate layout: L1001-01 CRE-LUC activity
	1	2	3	4	5	6	7	8	9	10	11
A	481	751	167	137	305	671	265	423	277	234	299
B	975	418	456	358	251	793	741	593	284	229	349
C	222	332	724	116	324	53	93	95	161	199	339
D	321	142	384	132	381	202	107	57	285	343	473
E	105	94	107	115	83	54	125	41	42	212	173
F	177	155	96	120	97	46	246	78	205	157	127
G	114	196	148	269	192	470	767	209	338	126	101
H	230	229	262	227	119	129	409	376	254	248	56
Plate layout: L1001-02
	1	2	3	4	5	6	7	8	9	10	11
a	A2517	A2547	A2548	A2552	A2553	A2559	A2574	A2575	A2577	A2586	A2587
	Tetracycline Hydrochloride	Vortioxetine (Lu AA21004) HBr	Carmofur	Quercetin dihydrate	Fluvoxamine maleate	Altretamine	Aprotinin	Bestatin	Batimastat (BB-94)	Nafamostat Mesylate(FUT-175)	PMSF
b	A2600	A2604	A2610	A2689	A2782	A2813	A2842	A2845	A2852	A2884	A2890
	(-)-Epigallocatechin gallate (EGCG)	Celastrol	Fenbendazole	Butein	Amonafide	Ivermectin	Melatonin	Omeprazole	Leflunomide	Doxazosin Mesylate	Nepafenac
c	A2917	A2942	A2949	A2960	A2974	A2977	A3001	A3002	A3003	A3004	A3005
f	Flumazenil	Masitinib (AB1010)	Linifanib (ABT-869)	Loratadine	Foretinib (GSK1363089)	Cabozantinib (XL184, BMS-907351)	PCI-32765 (Ibrutinib)	ABT-888 (Veliparib)	MDV3100 (Enzalutamide)	Vemurafenib (PLX4032, RG7204)	CAL-101 (Idelalisib, GS-1101)
d	A3007	A3009	A3012	A3017	A3018	A3020	A3021	A3022	A3118	A3139	A3142
h	ABT-263 (Navitoclax)	Sorafenib	Ruxolitinib (INCB018424)	Dasatinib (BMS-354825)	Trametinib (GSK1120212)	(R)-Crizotinib	GDC-0449 (Vismodegib)	Pazopanib (GW-786034)	3,3'-Diindolylmethane	Abacavir	Acamprosate calcium
e	A3145	A3156	A3159	A3177	A3178	A3191	A3195	A3209	A3221	A3222	A3233
b	Afatinib dimaleate	Alogliptin Benzoate	Alosetron Hydrochloride	AN-2690	AN-2728	Ascomycin(FK 520)	Asunaprevir (BMS-650032)	AXL1717	Bardoxolone methyl	Baricitinib phosphate	Bazedoxifene acetate
f	A3237	A3241	A3244	A3261	A3265	A3271	A3278	A3282	A3298	A3308	A3313
d	Betulinic acid	Bilobalide	Bivalirudin Trifluoroacetate	Boceprevir	Brassinolide	Calcipotriol	Capsaicin	Cariprazine	Cetirizine	Choline Fenofibrate	Cinacalcet
g	A3316	A3320	A3321	A3324	A3335	A3345	A3347	A3370	A3374	A3383	A3384
f	Clemizole hydrochloride	CO-1686 (AVL-301)	Cobimetinib	Colchicine	Curcumin	Dabigatran etexilate mesylate	Dabrafenib Mesylate (GSK-2118436)	Docetaxel Trihydrate	Dronedarone	Edoxaban tosylate monohydrate	Elacridar
h	A3387	A3388	A3392	A3397	A3403	A3405	A3419	A3423	A3424	A3451	A3479
h	Eltrombopag Olamine	EMD-1214063	Emodin	Erlotinib	Etofenamate	Etoricoxib	Fluvastatin	Galanthamine	Gambogic Acid	Guanfacine hydrochloride	Hydroxyfasudil hydrochloride
Plate layout: L1001-02 CRE-LUC activity
	1	2	3	4	5	6	7	8	9	10	11
A	46	0	20	35	58	29	0	0	20	35	26
B	28	34	30	64	14	7	56	83	256	163	186
C	1127	134	129	315	118	48	215	341	390	208	312
D	204	194	207	495	180	214	91	331	101	488	71
E	58	106	635	68	217	35	28	90	38	99	29
F	46	519	322	124	64	19	348	259	341	130	19
G	139	156	468	186	67	269	116	117	52	200	48
H	139	144	93	125	325	169	186	349	145	499	554
Plate layout: L1001-03
	1	2	3	4	5	6	7	8	9	10	11
a	A3528	A3546	A3551	A3552	A3555	A3564	A3583	A3593	A3599	A3606	A3617
	Kinetin	Ledipasvir	Leuprolide Acetate	Levomefolate calcium	Limonin	Luliconazole	Matrine	Mefloquine hydrochloride	Metoclopramide	Micafungin sodium	MK-4827
b	A3618	A3653	A3660	A3664	A3681	A3683	A3688	A3689	A3707	A3708	A3709
	MK-5172	Nelfinavir Mesylate	Nilotinib monohydrochloride monohydrate	Nordihydroguaiaretic acid	Olmesartan	Olprinone Hydrochloride	Oseltamivir	Oseltamivir acid	Pemetrexed disodium hemipenta hydrate	Pentostatin	Peramivir
c	A3722	A3723	A3727	A3733	A3738	A3744	A3750	A3751	A3763	A3765	A3767
f	Phenylpiracetam	Phloretin	Pitolisant hydrochloride	Pramipexole dihydrochloride	PSI-7977	Quetiapine	Regorafenib hydrochloride	Regorafenib monohydrate	RG7388	Rilpivirine	Riociguat
d	A3768	A3781	A3787	A3789	A3791	A3817	A3820	A3856	A3863	A3865	A3872
h	Rivastigmine	Ruxolitinib phosphate	Salirasib	Salmeterol xinafoate	Saquinavir mesylate	Sildenafil	Simeprevir	Tamibarotene	Tedizolid	Teneligliptin hydrobromide	TH-302
e	A3874	A3875	A3877	A3887	A3888	A3891	A3892	A3893	A3919	A3920	A3921
b	Tiotropium Bromide	Tipiracil hydrochloride	Tirofiban hydrochloride monohydrate	Trametinib DMSO solvate	Trelagliptin	Triptolide	Triptonide	Troglitazone	Vilazodone Hydrochloride	Vinblastine sulfate	Vinorelbine ditartrate
f	A3926	A3952	A3953	A3966	A3967	A4007	A4008	A4009	A4012	A4013	A4015
d	Vortioxetine	Ziprasidone	Ziprasidone hydrochloride monohydrate	Doxorubicin	Lapatinib Ditosylate	MLN9708	MLN2238	CEP-18770	Gabexate mesylate	Aspirin (Acetylsalicylic acid)	Disulfiram
g	A4022	A4031	A4032	A4033	A4034	A4036	A4037	A4038	A4040	A4049	A4050
f	BMS-708163 (Avagacestat)	Telaprevir (VX-950)	VX-222 (VCH-222, Lomibuvir)	Glimepiride	Linagliptin (BI-1356)	Sitagliptin phosphate monohydrate	Vildagliptin (LAF-237)	Alogliptin (SYR-322)	Atazanavir sulfate (BMS-232632-05)	Marimastat	GM 6001
h	A4052	A4054	A4056	A4060	A4070	A4071	A4073	A4074	A4080	A4082	A4083
h	Doxycycline hyclate	17-AAG (KOS953)	AT13387	Geldanamycin	Elvitegravir (GS-9137)	Fluorouracil (Adrucil)	Raltegravir (MK-0518)	S/GSK1349572	Moxonidine	Olmesartan medoxomil	Rocilinostat (ACY-1215)
Plate layout: L1001-03 CRE-LUC activity
	1	2	3	4	5	6	7	8	9	10	11
A	385	190	343	70	52	79	227	69	719	177	1042
B	84	346	85	832	214	73	1002	83	63	242	264
C	428	168	663	335	156	181	112	143	103	76	63
D	347	107	94	170	146	101	98	70	217	132	478
E	139	669	149	181	413	26	43	129	465	210	137
F	591	225	96	125	158	1996	1517	1411	470	221	286
G	246	267	164	492	680	125	616	575	59	207	193
H	85	26	101	138	620	249	92	88	683	65	137
Plate layout: L1001-04
	1	2	3	4	5	6	7	8	9	10	11
a	A4084	A4089	A4092	A4095	A4096	A4098	A4099	A4107	A4110	A4111	A4112
	Vorinostat (SAHA, MK0683)	Mocetinostat (MGCD0103, MG0103)	CUDC-101	Pracinostat (SB939)	Belinostat (PXD101)	PCI-24781 (CRA-024781)	Valproic acid sodium salt (Sodium valproate)	Sodium Phenylbutyrate	MLN8237 (Alisertib)	VX-680 (MK-0457,Tozasertib)	Barasertib (AZD1152-HQPA)
b	A4135	A4136	A4138	A4141	A4147	A4154	A4156	A4157	A4168	A4176	A4181
	Tofacitinib (CP-690550) Citrate	TG101348 (SAR302503)	Tofacitinib (CP-690550,Tasocitinib)	Baricitinib (LY3009104, INCB028050)	LY2784544	Olaparib (AZD2281, Ku-0059436)	Rucaparib (AG-014699,PF-01367338)	Iniparib (BSI-201)	Entacapone	Thioguanine	EX 527 (SEN0014196)
c	A4182	A4187	A4188	A4211	A4212	A4216	A4219	A4221	A4232	A4233	A4237
f	Resveratrol	FG-4592 (ASP1517)	2-Methoxyestradiol (2-MeOE2)	Lenalidomide (CC-5013)	Pomalidomide (CC-4047)	Thalidomide	Birinapant (TL32711)	YM155	Cyclophosphamide monohydrate	Methylprednisolone	Amuvatinib (MP-470, HPK 56)
d	A4240	A4302	A4304	A4306	A4313	A4316	A4317	A4319	A4320	A4321	A4322
h	Abiraterone	Rosiglitazone maleate	Rosiglitazone	Ciprofibrate	Cobicistat (GS-9350)	Ketoconazole	Apremilast (CC-10004)	Roflumilast	Voriconazole	Sildenafil Citrate	Clarithromycin
e	A4324	A4326	A4327	A4328	A4329	A4330	A4334	A4336	A4337	A4338	A4340
b	Pioglitazone HCl	TAK-700 (Orteronel)	Tadalafil	Rolipram	Cilomilast	Isotretinoin	Avanafil	Mycophenolate Mofetil	Cilostazol	Rivaroxaban	Pimobendan
f	A4341	A4342	A4343	A4344	A4346	A4347	A4348	A4349	A4350	A4352	A4353
d	Apixaban	Gimeracil	Dyphylline	Ozagrel	Aminophylline	Methotrexate	Trilostane	S- (+)-Rolipram	Pralatrexate	Anagrelide HCl	Pyrimethamine
g	A4357	A4359	A4360	A4362	A4363	A4364	A4365	A4366	A4367	A4368	A4369
f	Dorzolamide HCl	Brinzolamide	Topiramate	Tioxolone	Fluvastatin Sodium	Methazolamide	Lovastatin	Rasagiline Mesylate	Atorvastatin Calcium	Safinamide Mesylate	Pravastatin sodium
h	A4370	A4377	A4378	A4379	A4383	A4385	A4390	A4393	A4394	A4395	A4407
h	Moclobemide (Ro 111163)	Evacetrapib (LY2484595)	Torcetrapib	Lonafarnib	Tolcapone	Ganetespib (STA-9090)	Pemetrexed	Paclitaxel (Taxol)	Docetaxel	10-DAB (10-Deacetylbaccatin)	Fumagillin
Plate layout: L1001-04 CRE-LUC activity
	1	2	3	4	5	6	7	8	9	10	11
A	119	42	99	60	96	93	83	33	123	88	33
B	128	49	82	39	31	78	120	150	58	86	33
C	53	50	214	313	125	126	81	499	477	196	397
D	81	221	227	108	154	656	104	226	136	33	256
E	171	470	451	126	76	110	110	347	140	445	54
F	131	85	142	340	160	304	102	116	213	96	488
G	931	765	594	937	101	672	344	206	849	590	8
H	1036	644	325	195	352	171	242	414	330	67	456
Plate layout: L1001-05
	1	2	3	4	5	6	7	8	9	10	11
a	A4448	A4452	A4455	A4457	A4473	A4601	A5010	A5047	A5059	A5065	A5066
	Actinomycin D	Mitomycin C	Piperlongumine	Streptozocin	Melphalan	Empagliflozin (BI 10773)	Asenapine	Ivacaftor (VX-770)	Edaravone	Bicalutamide	Heparin sodium
b	A5124	A5133	A5143	A5166	A5173	A5181	A5183	A5220	A5226	A5275	A5293
	Meropenem	Irinotecan	Finasteride	Ondansetron HCl	Alfuzosin HCl	Linezolid	Clopidogrel	Vecuronium Bromide	Tigecycline	Tenofovir	Risedronate Sodium
c	A5294	A5300	A5316	A5318	A5322	A5323	A5331	A5343	A5346	A5350	A5354
f	Sumatriptan Succinate	Ranolazine 2HCl	Repaglinide	Prazosin HCl	Tianeptine sodium	Moxifloxacin HCl	TSU-68 (SU6668,Orantinib)	Ispinesib (SB-715992)	Marbofloxacin	Ziprasidone HCl	Zonisamide
d	A5355	A5375	A5384	A5391	A5399	A5424	A5467	A5489	A5511	A5559	A5566
h	Venlafaxine	Tranilast	Zileuton	Varenicline Tartrate	Iloperidone	Fludarabine	Ponatinib (AP24534)	Zibotentan (ZD4054)	Ofloxacin	Cefaclor	LY2228820
e	A5573	A5618	A5634	A5639	A5710	A5734	A5770	A5786	A5790	A5791	A5793
b	Pimasertib (AS-703026)	Daclatasvir (BMS-790052)	SAR245409 (XL765)	BIRB 796 (Doramapimod)	Tazarotene	Fasudil (HA-1077) HCl	Sulfasalazine	Natamycin	Cidofovir	Ibuprofen Lysine	Quizartinib (AC220)
f	A5854	A5926	A5931	A5932	A5938	A5970	A8019	A8167	A8169	A8171	A8173
d	Dapagliflozin	Febuxostat	Aztreonam	Candesartan	Cyclosporine	Irbesartan	Perindopril Erbumine	Rapamycin (Sirolimus)	Everolimus (RAD001)	Entinostat (MS-275,SNDX-275)	Romidepsin (FK228, depsipeptide)
g	A8178	A8190	A8194	A8200	A8201	A8202	A8203	A8204	A8205	A8206	A8207
f	Panobinostat (LBH589)	Semagacestat (LY450139)	ABT-199	DAPT (GSI-IX)	Amprenavir (agenerase)	Abiraterone acetate	Ritonavir	Lopinavir	Atazanavir	Darunavir	AZD6244 (Selumetinib)
h	A8210	A8218	A8219	A8232	A8234	A8235	A8236	A8244	A8245	A8247	A8252
h	GDC-0941	Lapatinib	Gefitinib (ZD1839)	Nilotinib(AMN-107)	Erlotinib Hydrochloride	Embelin	Regorafenib	Cycloheximide	Sorafenib Tosylate	Afatinib (BIBW2992)	Nintedanib (BIBF 1120)
Plate layout: L1001-05 CRE-LUC activity
	1	2	3	4	5	6	7	8	9	10	11
A	48	593	244	57	39	59	1117	140	97	116	1020
B	57	135	193	140	229	269	51	40	42	81	40
C	13	49	50	88	21	45	20	42	57	29	159
D	144	495	244	647	243	354	183	198	195	53	168
E	33	93	81	330	106	234	71	264	308	298	363
F	62	226	108	544	11	117	291	109	39	37	1957
G	708	387	151	101	8	36	14	86	60	42	20
H	31	246	167	391	118	29	64	263	253	274	277
Plate layout: L1001-06
	1	2	3	4	5	6	7	8	9	10	11
a	A8255	A8307	A8311	A8314	A8316	A8317	A8319	A8321	A8322	A8325	A8327
	Sunitinib malate	Crenolanib (CP-868596)	Maraviroc	Temsirolimus	PD 0332991 (Palbociclib) HCl	Fludarabine Phosphate (Fludara)	Dacomitinib (PF299804, PF299)	Cisplatin	Neratinib (HKI-272)	Tivantinib (ARQ 197)	Verteporfin
b	A8328	A8330	A8331	A8332	A8333	A8334	A8335	A8346	A8348	A8351	A8355
	LDK378	CX-4945 (Silmitasertib)	Bleomycin Sulfate	R788 disodium	Canagliflozin	Linsitinib	Palbociclib (PD0332991) Isethionate	BYL-719	LY2157299	VX-809	Arsonic acid
c	A8356	A8358	A8359	A8360	A8362	A8363	A8369	A8370	A8376	A8378	A8379
f	Acetylcysteine	Albendazole	Alendronate sodium	Allopurinol	Arbidol HCl	Argatroban	Atropine	Axitinib (AG 013736)	Bephenium Hydroxynaphthoate	Betamethasone Dipropionate	Betamethasone Valerate
d	A8380	A8381	A8386	A8387	A8388	A8389	A8391	A8392	A8397	A8398	A8401
h	Bexarotene	BIBR-1048	Busulfan	Calcium Gluceptate	Carbadox	Carbenoxolone disodium	Cefdinir	Cefoperazone	Chlorothiazide	Chlorprothixene	Clotrimazole
e	A8402	A8404	A8405	A8406	A8407	A8409	A8410	A8411	A8412	A8413	A8414
b	Conivaptan HCl	Cyproterone Acetate	Cytarabine	Dextrose (D-glucose)	Dibucaine (Cinchocaine) HCl	Dicyclomine HCl	Didanosine	Difloxacin HCl	Dinaciclib (SCH727965)	Diperodon HCl	Diphemanil Methylsulfate
f	A8415	A8416	A8417	A8418	A8419	A8420	A8421	A8422	A8423	A8424	A8425
d	Diphenylpyraline HCl	Docosanol (Abreua)	Dofetilide	Dovitinib Dilactic acid	Doxapram HCl	Doxycycline HCl	Duloxetine HCl	Emtricitabine	Enoxacin (Penetrex)	Epleremone	Estradiol
g	A8426	A8427	A8428	A8429	A8430	A8431	A8432	A8433	A8434	A8435	A8436
f	Estrone	Ethambutol HCl	Ethinyl Estradiol	Ethionamide	Ezetimibe	Famprofazone	Fenticonazole Nitrate	Flucytosine	Flurbiprofen	Furosemide	Gabapentin
h	A8437	A8438	A8442	A8446	A8447	A8449	A8451	A8453	A8454	A8455	A8458
h	Gemcitabine	Glipizide	Guaifensin	Ibuprofen	Imidapril HCl	Indomethacin	Ipratropium Bromide	Isradipine (Dynacirc)	Istradefylline (KW-6002)	Nilvadipine	Lamivudine
Plate layout: L1001-06 CRE-LUC activity
	1	2	3	4	5	6	7	8	9	10	11
A	363	221	86	75	95	37	352	92	50	55	357
B	65	52	83	0	50	61	45	46	48	63	30
C	95	96	220	158	165	112	82	216	75	785	740
D	177	81	154	83	115	48	54	73	151	128	33
E	250	164	358	81	402	443	396	92	721	90	138
F	206	61	595	353	457	132	486	453	429	160	85
G	983	163	592	123	244	264	440	284	143	511	478
H	194	98	391	819	293	415	670	277	263	505	152
Plate layout: L1001-07
	1	2	3	4	5	6	7	8	9	10	11
a	A8459	A8460	A8461	A8462	A8463	A8466	A8467	A8468	A8469	A8470	A8471
	Laquinimod (ABR-215062)	Levodopa	L-Glutamine	Lithium Citrate	Lithocholic Acid	Meloxicam (Mobic)	Mepenzolate Bromide	Mepiroxol	Mesna	Mestranol	Meticrane
b	A8472	A8473	A8474	A8475	A8478	A8479	A8481	A8482	A8483	A8484	A8485
	Methimazole	Methyocarbamol	Mirabegron (YM178)	Mitotane (Lsodren)	Monobenzone	Noscapine HCl	Nevirapine	Nicotine Difartrate	Nifenazone	Nimodipine	Nitazoxanide
c	A8486	A8487	A8490	A8492	A8493	A8494	A8495	A8496	A8497	A8502	A8503
f	Nitrofurazone	Nocodazole	Olsalazine Sodium	Orlistat	Oxeladin Citrate	Oxethazaine	Oxybutynin	Paliperidone	Pasiniazid	Piromidic Acid	Piroxicam
d	A8504	A8507	A8508	A8509	A8510	A8512	A8513	A8514	A8515	A8516	A8518
h	Pitavastatin Calcium	Pridinol Methanesulfonate	Prochlorperazine	Progesterone	Ranolazine	Rifaximin (Xifaxan)	Riluzole	Risperidone	Rivastigmine Tartrate	Rizatriptan Benzoate	Rosuvastatin Calcium
e	A8521	A8522	A8523	A8525	A8527	A8529	A8530	A8531	A8532	A8533	A8534
b	Silodosin	Simvastatin (Zocor)	Sodium 4-amiropparaty Hyalrate	Sotrastaurin (AEB071)	Sulfadiazine	Tebipenempivoxil	Telbivudine	Telmisattan	Teniposide	Terbinafine	Terfenadine
f	A8536	A8537	A8538	A8539	A8540	A8541	A8542	A8543	A8548	A8549	A8553
d	Thiabendazole	Thioridazine HCl	Tiopronin (Thiola)	Tretinoin (Aberela)	Triamcinolone Acetonide	Triciribine	Triflurdine (Viroptic)	Vitamin D2 (Ergocalciferol)	Fingolimod (FTY720)	LY335979 (Zosuquidar 3HCL)	PTC124 (Ataluren)
g	A8555	A8556	A8558	A8623	A8628	A8639	A8641	A8644	A8647	A8648	A8650
f	Vandetanib (ZD6474)	GSK2126458	BI6727 (Volasertib)	TOK-001	Chloroquine diphosphate	Deferasirox	LEE011	Acyclovir	Capecitabine	Oxaliplatin	Saxagliptin
h	A8660	A8701	A8809	B1037	B1045	B1049	B1063	B1072	B1076	B1092	B1100
h	Cilengitide	Mesoridazine Besylate	Vorapaxar	Alvelestat	Sunitinib	Ulipristal acetate	Tizanidine	Losartan	Doripenem	Salicylic acid	Cytarabine hydrochloride
Plate layout: L1001-07 CRE-LUC activity
	1	2	3	4	5	6	7	8	9	10	11
A	103	159	54	45	16	9	88	54	15	12	50
B	31	6	17	10	9	105	12	21	56	19	60
C	875	318	15	572	120	44	251	159	67	315	188
D	34	88	64	48	50	944	31	223	758	78	91
E	696	199	207	230	707	453	131	125	63	308	243
F	271	83	122	140	447	273	98	221	261	188	13
G	77	55	177	19	80	72	55	29	24	23	66
H	30	216	74	26	115	28	389	452	37	53	36
Plate layout: L1001-08
	1	2	3	4	5	6	7	8	9	10	11
a	B1102	B1104	B1106	B1114	B1119	B1122	B1124	B1130	B1134	B1147	B1157
	Brexpiprazole	AZD-9291	VRT752271	T 705	Efavirenz	Nelfinavir	Pitavastatin	GLPG0634	Oxybutynin chloride	Orotic acid	sn-Glycero-3-phosphocholine
b	B1192	B1198	B1204	B1206	B1210	B1217	B1223	B1224	B1226	B1240	B1242
	Topiroxostat	Cisapride	Ondansetron hydrochloride dihydrate	Pizotifen	Aniracetam	Meropenem trihydrate	Vancomycin hydrochloride	Anidulafungin	Fluconazole hydrate	(+)-Ketoconazole	Haloperidol hydrochloride
c	B1246	B1248	B1251	B1266	B1270	B1277	B1280	B1283	B1290	B1296	B1327
f	Etomidate hydrochloride	Beclomethasone dipropionate	Valproic acid	Glycopyrrolate	Reserpine hydrochloride	Adapalene sodium salt	Prilocaine hydrochloride	Prasugrel hydrochloride	Lansoprazole sodium	Glibenclamide	Epinephrine HCl
d	B1328	B1329	B1330	B1331	B1332	B1333	B1334	B1335	B1336	B1337	B1338
h	Terbutaline Sulfate	Tolazoline HCl	Acebutolol HCl	Adrenalone HCl	Carvedilol	Clonidine HCl	Dexmedetomidine	Guanabenz Acetate	Isoprenaline HCl	L-Adrenaline	Maprotiline HCl
e	B1339	B1340	B1341	B1343	B1344	B1346	B1347	B1348	B1349	B1350	B1351
b	Metoprolol Tartrate	Naphazoline HCl	Nebivolol	Phenoxybenzamine HCl	Phenylephrine HCl	Propranolol HCl	Ritodrine HCl	Salbutamol Sulfate	Tetrahydrozoline HCl	Timolol Maleate	Xylazine HCl
f	B1353	B1354	B1355	B1356	B1357	B1358	B1360	B1361	B1362	B1363	B1364
d	Betaxolol HCl	Bisoprolol fumarate	Cisatracurium Besylate	Detomidine HCl	Dexmedetomidine HCl	Epinephrine Bitartrate	Ivabradine HCl	Medetomidine HCl	Naftopidil	Phentolamine Mesylate	Scopine
g	B1365	B1367	B1368	B1371	B1373	B1375	B1376	B1378	B1380	B1382	B1384
f	Terazosin HCl	Sotalol	Tizanidine HCl	Miltefosine	Phenformin HCl	Dehydroepiandrosterone (DHEA)	Flutamide	Spironolactone	Aminoglutethimide	Anastrozole	Ciclopirox ethanolamine
h	B1386	B1388	B1389	B1390	B1391	B1393	B1394	B1395	B1397	B1398	B1399
h	Milrinone	Esomeprazole Sodium	Amiodarone HCl	Carbamazepine	Divalproex Sodium	Nitrendipine	Tamoxifen Citrate	Sulfacetamide Sodium	Trifluoperazine 2HCl	Azithromycin	Temozolomide
Plate layout: L1001-08 CRE-LUC activity
	1	2	3	4	5	6	7	8	9	10	11
A	16	44	12	37	21	84	51	112	98	8	14
B	32	33	198	23	14	25	219	31	215	57	86
C	236	54	23	189	96	52	105	75	28	47	45
D	28	279	78	46	49	107	70	25	69	28	73
E	91	241	48	52	74	63	145	101	95	115	97
F	252	280	76	430	486	53	166	309	65	157	42
G	220	50	1225	744	449	82	321	74	586	157	76
H	54	366	75	70	106	388	64	120	253	466	603
Plate layout: L1001-09
	1	2	3	4	5	6	7	8	9	10	11
a	B1400	B1401	B1407	B1409	B1410	B1411	B1412	B1413	B1414	B1415	B1416
	Brefeldin A	Cabozantinib malate (XL184)	Dabrafenib (GSK2118436)	Benidipine HCl	Amlodipine	Amlodipine Besylate	Flunarizine 2HCl	Tetracaine HCl	Azelnidipine	Clevidipine Butyrate	Felodipine
b	B1417	B1418	B1420	B1421	B1422	B1423	B1429	B1440	B1441	B1443	B1444
	Lacidipine	Manidipine	Bupivacaine HCl	Forskolin	Tasisulam	Cinacalcet HCl	Rimonabant	Acemetacin	Lornoxicam	Bufexamac	Etodolac
c	B1445	B1446	B1447	B1448	B1449	B1450	B1452	B1453	B1454	B1455	B1457
f	Flunixin Meglumin	Ketoprofen	Ketorolac tromethamine salt	Licofelone	Mefenamic Acid	Nabumetone	Nimesulide	Phenacetin	Rofecoxib	Tolfenamic Acid	Diclofenac Sodium
d	B1459	B1460	B1461	B1464	B1465	B1470	B1471	B1472	B1473	B1474	B1475
h	Valdecoxib	Zaltoprofen	Triflusal	KPT-330	Plerixafor 8HCl (AMD3100 8HCl)	Procarbazine HCl	Adenine HCl	Mizoribine	Uridine	FT-207 (NSC 148958)	Flupirtine maleate
e	B1476	B1479	B1480	B1481	B1482	B1483	B1484	B1485	B1486	B1487	B1488
b	Raltitrexed	Amisulpride	Chlorpromazine HCl	Domperidone	Dopamine HCl	Fenoldopam	Levosulpiride	Pergolide mesylate	Amantadine HCl	Pramipexole 2HCl Monohydrate	Pramipexole
f	B1489	B1490	B1496	B1501	B1503	B1504	B1505	B1506	B1507	B1508	B1509
d	Benserazide HCl	Quetiapine Fumarate	Icotinib	Estradiol Cypionate	Altrenogest	Clomiphene citrate	Epiandrosterone	Estradiol valerate	Estriol	Ethynodiol diacetate	Hexestrol
g	B1510	B1511	B1512	B1513	B1515	B1516	B1517	B1520	B1521	B1529	B1530
f	Medroxyprogesterone acetate	Mifepristone	Pregnenolone	Toremifene Citrate	Raloxifene HCl	Dienogest	Gestodene	Drospirenone	Bosentan Hydrate	Gabapentin HCl	Niflumic acid
h	B1531	B1532	B1539	B1543	B1545	B1547	B1549	B1552	B1553	B1554	B1555
h	(R)-baclofen	Nefiracetam	Tideglusib	Mubritinib (TAK 165)	Brompheniramine hydrogen maleate	Cetirizine DiHCl	Hydroxyzine 2HCl	Nizatidine	Tripelennamine HCl	Benztropine mesylate	Betahistine 2HCl
Plate layout: L1001-09 CRE-LUC activity
	1	2	3	4	5	6	7	8	9	10	11
A	10	92	79	533	54	16	29	89	352	22	27
B	1	18	74	66	77	28	7	4	86	7	46
C	45	71	197	23	11	2	129	18	215	49	30
D	31	72	116	123	136	70	44	37	8	74	65
E	40	209	33	31	8	4	5	167	26	32	58
F	107	5	18	28	26	24	20	13	0	2	32
G	50	53	36	28	16	20	33	36	38	38	51
H	30	42	35	33	19	23	24	35	100	126	60
Plate layout: L1001-10
	1	2	3	4	5	6	7	8	9	10	11
a	B1556	B1557	B1558	B1560	B1561	B1562	B1563	B1564	B1565	B1566	B1568
	Chlorpheniramine Maleate	Cimetidine	Clemastine Fumarate	Famotidine	Histamine 2HCl	Ketotifen Fumarate	Pemirolast potassium	Ranitidine	Roxatidine Acetate HCl	Rupatadine Fumarate	Azelastine HCl
b	B1569	B1571	B1572	B1573	B1575	B1576	B1593	B1594	B1595	B1596	B1599
	Bepotastine Besilate	Desloratadine	Latrepirdine	Fexofenadine HCl	Lafutidine	Olopatadine HCl	Irsogladine	Neostigmine Bromide	Succinylcholine Chloride Dihydrate	Acetylcholine Chloride	Bethanechol chloride
c	B1600	B1601	B1602	B1603	B1604	B1605	B1606	B1607	B1608	B1609	B1610
f	Darifenacin HBr	Decamethonium Bromide	Donepezil HCl	Homatropine Bromide	Homatropine Methylbromide	Hyoscyamine	Orphenadrine Citrate	Otilonium Bromide	Tropicamide	Aclidinium Bromide	Gallamine Triethiodide
d	B1611	B1612	B1613	B1614	B1616	B1620	B1623	B1634	B1643	B1644	B1649
h	Methscopolamine	Pancuronium dibromide	Pyridostigmine Bromide	Solifenacin succinate	Trospium chloride	Tolterodine tartrate	Ifenprodil Tartrate	Fosbretabulin (Combretastatin A4 Phosphate (CA4P)) Disodium	Sodium 4-Aminosalicylate	Caffeic Acid Phenethyl Ester	Racecadotril
e	B1650	B1651	B1655	B1656	B1659	B1660	B1661	B1662	B1663	B1664	B1666
b	Trimebutine	1-Hexadecanol	Alverine Citrate	Amfenac Sodium Monohydrate	Aminothiazole	Amoxapine	Amoxicillin	Ampicillin Trihydrate	Amprolium HCl	Antazoline HCl	Atracurium Besylate
f	B1667	B1668	B1669	B1670	B1672	B1673	B1674	B1675	B1676	B1677	B1678
d	Azaguanine-8	Azaperone	Azithromycin Dihydrate	Bacitracin	Bemegride	Benzbromarone	Benzethonium Chloride	Benzocaine	Benzoic Acid	Benzydamine HCl	Penicillin G Sodium
g	B1679	B1680	B1682	B1683	B1684	B1685	B1687	B1689	B1690	B1691	B1692
f	Betamipron	Bezafibrate	Bosentan	Brimonidine Tartrate	Bromfenac Sodium	Broxyquinoline	Buspirone HCl	Capreomycin Sulfate	Carprofen	Ceftriaxone Sodium Trihydrate	Cephalexin
h	B1693	B1694	B1695	B1696	B1697	B1698	B1701	B1703	B1704	B1705	B1706
h	Cetrimonium Bromide (CTAB)	Cetylpyridinium Chloride	Chlorhexidine HCl	Chlorocresol	Chlorpropamide	Chlorquinaldol	Chlorzoxazone	Choline Chloride	Chromocarb	Cinchophen	Climbazole
Plate layout: L1001-10 CRE-LUC activity
	1	2	3	4	5	6	7	8	9	10	11
A	30	68	57	21	14	439	14	20	37	44	37
B	5	222	0	15	39	27	31	19	8	0	9
C	52	0	19	112	41	179	6	8	26	45	40
D	25	11	8	21	120	52	46	13	57	43	23
E	35	35	44	62	49	35	29	0	10	70	42
F	2	21	35	18	7	0	10	19	31	11	18
G	71	35	34	108	32	38	49	274	59	54	49
H	32	20	47	20	28	42	28	43	22	0	38
Plate layout: L1001-11
	1	2	3	4	5	6	7	8	9	10	11
a	B1707	B1708	B1710	B1711	B1713	B1714	B1715	B1716	B1718	B1719	B1723
	Clindamycin	Clindamycin Phosphate	Clofazimine	Clofibric Acid	Clorprenaline HCL	Closantel	Closantel Sodium	Colistin Sulfate	Cyclandelate	Cysteamine HCl	Deferiprone
b	B1724	B1725	B1726	B1727	B1728	B1731	B1733	B1734	B1735	B1736	B1737
	Deoxycorticosterone acetate	Dexlansoprazole	Diacerein	Dibenzothiophene	Difluprednate	Dirithromycin	Domiphen Bromide	Doxofylline	Doxylamine Succinate	Droperidol	Dropropizine
c	B1740	B1742	B1743	B1744	B1745	B1746	B1747	B1748	B1749	B1750	B1752
f	Ebastine	Enrofloxacin	Epalrestat	Epinastine HCl	Eprazinone 2HCl	Eprosartan Mesylate	Erythritol	Esmolol HCl	Ethacridine lactate monohydrate	Ethamsylate	Etidronate
d	B1754	B1755	B1758	B1759	B1761	B1763	B1764	B1765	B1766	B1767	B1770
h	Fenspiride HCl	Fidaxomicin	Florfenicol	Flubendazole	Flumethasone	Fudosteine	Furaltadone HCl	Gadodiamide	Halcinonide	Halobetasol Propionate	Histamine Phosphate
e	B1772	B1773	B1774	B1775	B1778	B1781	B1782	B1783	B1784	B1785	B1787
b	Ibandronate sodium	Idoxuridine	Isosorbide	Isovaleramide	Levobetaxolol HCl	Lomefloxacin HCl	Lomerizine HCl	Loxapine Succinate	Levobupivacaine HCl	Mechlorethamine HCl	Methyldopa
f	B1788	B1789	B1790	B1791	B1792	B1793	B1795	B1796	B1798	B1799	B1800
d	Mevastatin	Mexiletine HCl	Mezlocillin Sodium	Minocycline HCl	Montelukast Sodium	NAD+	Neomycin sulfate	Netilmicin Sulfate	Nicardipine HCl	Nifuroxazide	Nithiamide
g	B1803	B1804	B1805	B1808	B1809	B1810	B1811	B1812	B1813	B1814	B1816
f	Oseltamivir phosphate	Oxaprozin	Oxybuprocaine HCl	Paromomycin Sulfate	Penciclovir	Penfluridol	Pentoxyverine Citrate	Phenazopyridine HCl	Phenindione	Pheniramine Maleate	Pilocarpine HCl
h	B1817	B1818	B1819	B1820	B1821	B1825	B1827	B1829	B1830	B1831	B1834
h	Pimecrolimus	Piperacillin Sodium	Pramoxine HCl	Primaquine Diphosphate	Proflavine Hemisulfate	Ribostamycin Sulfate	Salicylanilide	Sasapyrine	Serotonin HCl	Sertaconazole nitrate	Sodium ascorbate
Plate layout: L1001-11 CRE-LUC activity
	1	2	3	4	5	6	7	8	9	10	11
A	272	155	71	112	118	23	210	84	78	142	131
B	45	30	36	35	26	109	223	238	226	230	137
C	41	103	69	365	161	100	47	118	88	75	76
D	30	158	68	76	105	34	343	114	107	429	189
E	53	28	66	339	455	155	160	309	588	321	269
F	81	172	67	34	27	76	75	75	129	41	309
G	81	19	118	35	16	32	143	19	29	74	30
H	33	20	56	13	15	1	1	21	42	30	45
Plate layout: L1001-12
	1	2	3	4	5	6	7	8	9	10	11
a	B1835	B1837	B1838	B1839	B1840	B1842	B1844	B1846	B1849	B1850	B1852
	Sodium butyrate	Sodium Monofluorophosphate	Sodium Nitrite	Spiramycin	Sucralose	Sulfaguanidine	Sulfapyridine	Taurine	Tenoxicam	Teriflunomide	Thiamine HCl (Vitamin B1)
b	B1853	B1854	B1855	B1856	B1857	B1858	B1859	B1860	B1861	B1862	B1863
	Thiamphenicol	Ticarcillin sodium	Tiratricol	Tobramycin	Tolperisone HCl	Tranexamic Acid	Triamcinolone	Triclabendazole	Trometamol	Troxipide	Uracil
c	B1864	B1865	B1867	B1868	B1869	B1870	B1871	B1872	B1877	B1878	B1880
f	Valganciclovir HCl	Valnemulin HCl	Verapamil HCl	Vitamin A Acetate	Retinyl (Vitamin A) Palmitate	Voglibose	Zoxazolamine	2-Thiouracil	Adenosine	Adiphenine HCl	Albendazole Oxide
d	B1881	B1882	B1883	B1884	B1885	B1886	B1887	B1888	B1889	B1891	B1892
h	Alibendol	Allylthiourea	Amidopyrine	Amiloride HCl	Amphotericin B	Antipyrine	Articaine HCl	Aspartame	Buflomedil HCl	Azacyclonol	Azathioprine
e	B1893	B1896	B1897	B1898	B1899	B1900	B1901	B1902	B1903	B1904	B1905
b	Azlocillin sodium salt	Betamethasone	Bifonazole	Bisacodyl	Bromhexine HCl	Budesonide	Butenafine HCl	Butoconazole nitrate	Carbazochrome sodium sulfonate (AC-17)	Carbidopa	Carbimazole
f	B1906	B1907	B1908	B1909	B1910	B1911	B1913	B1915	B1917	B1918	B1919
d	Cefoselis Sulfate	Ceftiofur HCl	Chenodeoxycholic Acid	Chlormezanone	Chloroxine	Cinepazide maleate	Clindamycin HCl	Clobetasol propionate	Clorsulon	Cloxacillin Sodium	Cortisone acetate
g	B1920	B1921	B1922	B1923	B1924	B1925	B1926	B1927	B1928	B1929	B1931
f	Crystal Violet	Cyclamic acid	Cyclosporin A	Cytidine	Deflazacort	Deoxyarbutin	Dexamethasone acetate	Diclazuril	Diclofenac Diethylamine	Diclofenac Potassium	Dimethyl Fumarate
h	B1932	B1933	B1934	B1935	B1936	B1937	B1938	B1939	B1940	B1941	B1942
h	Diphenhydramine HCl	Dipyridamole	DL-Carnitine HCl	Dronedarone HCl	Dyclonine HCl	Econazole nitrate	Erdosteine	Erythromycin	Erythromycin Ethylsuccinate	Estradiol Benzoate	Famciclovir
Plate layout: L1001-12 CRE-LUC activity
	1	2	3	4	5	6	7	8	9	10	11
A	116	78	188	43	24	90	70	170	303	59	54
B	62	82	73	23	59	18	40	64	87	59	109
C	135	698	97	135	17	115	365	69	133	252	53
D	66	222	212	45	0	126	145	117	64	186	155
E	76	95	101	47	183	74	156	89	66	120	275
F	179	67	65	152	60	170	324	138	172	101	202
G	497	228	38	111	104	402	219	234	172	41	39
H	238	30	78	97	205	114	84	103	94	91	219
Plate layout: L1001-13
	1	2	3	4	5	6	7	8	9	10	11
a	B1943	B1944	B1945	B1947	B1949	B1950	B1951	B1953	B1956	B1957	B1959
	Fenofibrate	Fenoprofen Calcium	Fenoprofen calcium hydrate	Gemfibrozil	Guanidine HCl	Hydrochlorothiazide	Hydrocortisone	Indapamide	Isoconazole nitrate	Isoniazid	Levofloxacin
b	B1960	B1961	B1963	B1964	B1965	B1966	B1967	B1968	B1969	B1970	B1971
	Levonorgestrel	Levosimendan	Lomustine	Lonidamine	Meglumine	Menadione	Mepivacaine HCl	Mequinol	Mesalamine	Metformin HCl	Methacycline HCl
c	B1972	B1974	B1975	B1976	B1977	B1978	B1979	B1980	B1981	B1982	B1983
f	Methenamine	Methylthiouracil	Metolazone	Metronidazole	Miconazole	Miconazole Nitrate	Mometasone furoate	Moroxydine HCl	Mycophenolic acid	Nadifloxacin	Nafcillin Sodium
d	B1984	B1985	B1986	B1987	B1988	B1989	B1990	B1991	B1992	B1993	B1995
h	Naftifine HCl	Nalidixic acid	Nedaplatin	Nicotinic Acid	Nifedipine	Nisoldipine	Noradrenaline bitartrate monohydrate	Norethindrone	Novobiocin Sodium	Nystatin (Fungicidin)	(+,-)-Octopamine HCl
e	B1996	B1997	B1998	B2000	B2001	B2003	B2004	B2005	B2007	B2008	B2009
b	Ornidazole	Oxacillin sodium monohydrate	Oxfendazole	Oxytetracycline (Terramycin)	Oxytetracycline Dihydrate	Pefloxacin Mesylate	Phenylbutazone	Pidotimod	Pizotifen Malate	Potassium Iodide	Pranlukast
f	B2010	B2011	B2012	B2013	B2014	B2015	B2016	B2017	B2018	B2019	B2021
d	Pranoprofen	Praziquantel	Prednisolone	Prednisolone Acetate	Probenecid	Probucol	Protionamide	Pyridoxine HCl	Rebamipide	Retapamulin	Rifampin
g	B2022	B2023	B2024	B2026	B2027	B2028	B2029	B2034	B2035	B2036	B2037
f	Ronidazole	Ropivacaine HCl	Roxithromycin	Sodium Nitroprusside	Sodium Picosulfate	Sodium salicylate	Sorbitol	Streptomycin sulfate	Sulbactam sodium	Sulconazole Nitrate	Sulfamerazine
h	B2038	B2039	B2040	B2041	B2042	B2043	B2044	B2047	B2050	B2051	B2053
h	Sulfameter	Sulfamethizole	Sulfamethoxazole	Sulfanilamide	Sulfathiazole	Sulfisoxazole	Sulindac	Terbinafine HCl	Tinidazole	Tioconazole	Tolnaftate
Plate layout: L1001-13 CRE-LUC activity
	1	2	3	4	5	6	7	8	9	10	11
A	16	0	0	1	62	32	4	0	0	12	32
B	10	21	22	9	0	0	23	36	74	13	42
C	63	16	67	128	49	14	69	114	31	43	23
D	215	299	64	60	63	56	146	49	35	108	61
E	494	144	27	22	79	23	50	71	46	49	26
F	19	21	11	6	17	12	19	19	51	24	30
G	154	169	291	44	48	22	70	65	182	152	56
H	22	73	59	49	42	132	147	47	107	119	108
Plate layout: L1001-14
	1	2	3	4	5	6	7	8	9	10	11
a	B2054	B2055	B2056	B2057	B2059	B2061	B2062	B2063	B2064	B2066	B2067
	Toltrazuril	Torsemide	Trichlormethiazide	Trimethoprim	Tylosin tartrate	Valaciclovir HCl	Vidarabine	Vitamin B12	Vitamin C	Xylometazoline HCl	Xylose
b	B2068	B2070	B2071	B2072	B2073	B2075	B2076	B2077	B2078	B2079	B2082
	Zafirlukast	5-Aminolevulinic acid HCl	Acetanilide	Acipimox	Alendronate	Ambrisentan	(6-)ε-​Aminocaproic acid	Amorolfine HCl	Atovaquone	Avobenzone	Camostat Mesilate
c	B2083	B2087	B2088	B2089	B2090	B2091	B2092	B2093	B2094	B2095	B2096
f	Caspofungin Acetate	Ciclopirox	Diethylstilbestrol	Diltiazem HCl	D-Mannitol	Doxercalciferol	Doxifluridine	Felbamate	Fluconazole	Fluocinolone Acetonide	Fluticasone propionate
d	B2097	B2099	B2101	B2102	B2103	B2104	B2106	B2107	B2109	B2110	B2111
h	Ganciclovir	Haloperidol	Hydralazine HCl	Hydroxyurea	Idebenone	Itraconazole	Loteprednol etabonate	L-Thyroxine	Mecarbinate	Meptazinol HCl	Miglitol
e	B2112	B2113	B2114	B2115	B2116	B2117	B2118	B2119	B2120	B2121	B2122
b	Milnacipran HCl	Mirtazapine	Mitoxantrone HCl	Moguisteine	Ozagrel HCl	Pioglitazone	Pramiracetam	Prilocaine	Primidone	Propylthiouracil	Pyrazinamide
f	B2124	B2125	B2126	B2127	B2129	B2131	B2132	B2133	B2134	B2135	B2136
d	Reboxetine mesylate	Ribavirin	Rifabutin	Rifapentine	Ropinirole HCl	Sulbactam	Sulfamethazine	Suprofen	Ulipristal	Ursodiol	Zanamivir
g	B2139	B2140	B2141	B2143	B2144	B2145	B2147	B2148	B2149	B2150	B2153
f	Bimatoprost	Calcifediol	Calcitriol	Tacrolimus (FK506)	Fluocinonide	Fosaprepitant dimeglumine salt	Peramivir Trihydrate	Prednisone	Pyrantel Pamoate	Sitafloxacin Hydrate	Alfacalcidol
h	B2154	B2156	B2157	B2158	B2159	B2162	B2164	B2166	B2171	B2193	B2194
h	Alprostadil	Bindarit	Cabazitaxel	Desonide	Eltrombopag	Secnidazole	Ticlopidine HCl	Ticagrelor	Imatinib (STI571)	Mitiglinide Calcium	Tolbutamide
Plate layout: L1001-14 CRE-LUC activity
	1	2	3	4	5	6	7	8	9	10	11
A	37	188	451	867	13	77	103	90	283	295	31
B	61	59	27	28	28	56	199	486	9	55	55
C	0	4	0	342	19	25	17	12	0	0	20
D	9	8	0	69	20	31	13	6	0	5	34
E	37	118	107	122	94	137	127	226	114	206	94
F	260	126	68	77	736	148	161	141	204	89	86
G	142	86	281	88	225	112	205	149	202	81	46
H	29	12	32	40	50	57	82	27	19	18	22
Plate layout: L1001-15
	1	2	3	4	5	6	7	8	9	10	11
a	B2195	B2196	B2197	B2198	B2200	B2201	B2203	B2205	B2207	B2208	B2210
	Gliclazide	Gliquidone	Nicorandil	Nateglinide	Esomeprazole Magnesium	Zinc Pyrithione	Candesartan Cilexetil	Enalapril Maleate	Quinapril HCl	Ramipril	Azilsartan
b	B2213	B2214	B2215	B2216	B2218	B2220	B2221	B2222	B2223	B2224	B2225
	Temocapril HCl	Valsartan	Aliskiren Hemifumarate	Benazepril HCl	Azilsartan Medoxomil	Abacavir sulfate	Zidovudine	Adefovir Dipivoxil	Zalcitabine	Etravirine (TMC125)	Stavudine (d4T)
c	B2229	B2230	B2231	B2232	B2234	B2235	B2236	B2237	B2238	B2240	B2242
f	Palonosetron HCl	Trazodone HCl	Amitriptyline HCl	Aripiprazole	Clomipramine HCl	Clozapine	Desvenlafaxine	Eletriptan HBr	Escitalopram Oxalate	Olanzapine	Urapidil HCl
d	B2243	B2244	B2246	B2248	B2249	B2251	B2252	B2253	B2257	B2261	B2262
h	Almotriptan Malate	Atomoxetine HCl	Desvenlafaxine Succinate	Ketanserin	Lamotrigine	Naratriptan	Paroxetine HCl	Prucalopride	Sertraline HCl	Zolmitriptan	Agomelatine
e	B2264	B2266	B2267	B2268	B2270	B2271	B2272	B2274	B2275	B2276	B2278
b	Dapoxetine HCl	LDE225 (NVP-LDE225,Erismodegib)	Ambroxol HCl	Amiloride HCl dihydrate	Ouabain	Phenytoin	Phenytoin sodium	Proparacaine HCl	Triamterene	Vinpocetine	Ibutilide Fumarate
f	B2279	B2280	B2281	B2283	B2284	B2285	B2288	B2290	B2291	B2292	B2293
d	Oxcarbazepine	Rufinamide	Propafenone HCl	Niclosamide	Fostamatinib (R788)	Daunorubicin HCl	Pirfenidone	Beta-Lapachone	Pefloxacin Mesylate Dihydrate	Flumequine	Irinotecan HCl Trihydrate
g	B2296	B2300	B2303	B3225	B3300	B3301	B3308	B3309	B3326	B3343	B3361
f	Topotecan HCl	Tolvaptan	Apatinib	BAF312 (Siponimod)	Cromolyn sodium	Sulfadimethoxine	Memantine hydrochloride	Cyproheptadine hydrochloride	Bupropion hydrochloride	Vardenafil	Amoxicillin trihydrate
h	B3370	B3373	B3377	B3404	B3407	B3411	B3431	B3433	B3435	B3436	B3443
h	Arecoline hydrobromide	Dibucaine	Ropivacaine hydrochloride monohydrate	Methylcobalamin	Dexrazoxane	Latanoprost	Amikacin	Flavoxate hydrochloride	Procaine	Ouabain Octahydrate	Tiagabine hydrochloride
Plate layout: L1001-15 CRE-LUC activity
	1	2	3	4	5	6	7	8	9	10	11
A	942	61	447	298	90	132	168	161	385	194	111
B	113	114	227	8	86	216	269	83	92	186	384
C	412	479	96	175	53	387	587	80	301	633	220
D	141	405	413	149	288	429	112	99	36	178	145
E	17	7	32	35	48	7	4	23	30	35	29
F	14	2	8	22	40	43	117	18	17	45	58
G	45	174	154	479	45	183	593	266	502	100	211
H	906	251	451	150	50			232	139	166	222
Plate layout: L1001-16
	1	2	3	4	5	6	7	8	9	10	11
a	B3448	B3455	B3460	B3466	B3467	B3470	B3471	B3474	B3477	B3484	B3487
	Dapsone	Metaxalone	Balsalazide	Rabeprazole sodium	Rabeprazole	Etonogestrel	Medroxyprogesterone	Amifostine	Ciclesonide	Misoprostol	Eslicarbazepine acetate
b	B3488	B3489	B3490	B3491	B3492	B3494	B3505	B3518	B3519	B3525	B3527
	Tiagabine	Carmustine	Eptifibatide	Bedaquiline fumarate	Bedaquiline	Sarpogrelate hydrochloride	Diclofenac	Alcaftadine	Cefepime Dihydrochloride Monohydrate	Chlorhexidine digluconate	Nitisinone
c	B3530	B3532	B3538	B3539	B3540	B3553	B3610	B3661	B3662	B3663	B3667
f	4-Aminopyridine	Acetaminophen	Iohexol	Ceftazidime	Trandolapril	GS-9973	Clofibrate	(+)-Usniacin	Artesunate	Azomycin	Indole-3-carbinol
d	B3672	B3675	B3676	B3677	B3680	B3681	B3716	B3742	B4620	B4669	B4720
h	Indirubin	Apocynin	Rotundine	Inosine	Griseofulvin	Cyromazine	Chlorambucil	Thio-TEPA	Losmapimod	Vidofludimus	Pantoprazole
e	B4723	B4737	B4745	B4748	B4783	B4784	B4794	B4795	B4796	B4798	B4800
b	Oxytocin	Oxybenzone	(S)-10-Hydroxycamptothecin	Oxiracetam	Diphenidol HCl	Promethazine HCl	Santacruzamate A (CAY10683)	Labetalol HCl	Meclofenamate Sodium	Procainamide HCl	Defactinib
f	B4809	B4811	B4815	B4826	B4834	B4871	B4872	B4874	B4883	B4885	B4888
d	K-115	Afuresertib	LCZ696	Isavuconazole	Efinaconazole	Ospemifene	Mupirocin	Hydroxychloroquine Sulfate	Abscisic Acid (Dormin)	Lomitapide	Obeticholic Acid
g	B4954	B4964	B4965	B4972	B4973	B4974	B4975	B4976	B4979	B4980	B4981
f	Sulfisoxazole Acetyl	(-)-epicatechin	(-)-epicatechin gallate	Caspofungin	Cefpodoxime Proxetil	Cefprozil	Cetrorelix	Desogestrel	Octreotide acetate	Pentamidine isethionate	Sumatriptan
h	B4982	B5054	B5484	B5736	B5827	B5846	B5854	B5856	B5859	B5861	B5868
h	Topotecan	Picrotoxin	7,8-Dihydroxyflavone	Carbetocin	Poziotinib	Radotinib(IY-5511)	Pexidartinib (PLX3397)	GSK1349572 sodiuM salt	Entrectinib	Molidustat (BAY85-3934)	MK3102
Plate layout: L1001-16 CRE-LUC activity
	1	2	3	4	5	6	7	8	9	10	11
A	49	82	67	204	60	39	84	47	91	65	80
B	216	203	63	56	33	185	23	146	49	51	97
C	609	993	70	157	153	49	234	79	235	384	267
D	51	57	54	182	72	487	70	778	72	36	269
E	248	65	539	148	835	481	390	219	134	220	214
F	42	16	4	13	27	12	0	1	42	34	33
G	18	18	20	0	0	25	14	0	15	4	28
H		80	34	36	17	9	17	30	18	9	81
Plate layout: L1001-17
	1	2	3	4	5	6	7	8	9	10	11
a	B5904	B5912	B5944	B5953	B5958	B5965	B5984	B5986	B5988	B5990	B5993
	Regadenoson	Chlorotrianisene	Carteolol HCl	Dovitinib (TKI258) Lactate	Oltipraz	Tamoxifen	Naproxen Sodium	Enoxolone	Troxerutin	Diosmetin	N6-methyladenosine (m6A)
b	B5994	B5996	B6001	B6019	B6022	B6029	B6036	B6038	B6040	B6068	B6128
	Cyclobenzaprine HCl	Motolimod (VTX-2337)	4-Methylumbelliferone (4-MU)	Sodium Tauroursodeoxycholate (TUDC)	Metoprolol Succinate	Napabucasin	INCB-024360	Ozanimod (RPC1063)	D-Luciferin	Deferoxamine mesylate	Fenofibric acid
c	B6134	B6140	B6148	B6185	B6189	B6228	B6233	B6298	B6329	B6396	B6452
f	Amodiaquine dihydrochloride dihydrate	Hexachlorophene	Etretinate	ACP-196	Sivelestat (ONO-5046)	Quinolinic acid	O-Phospho-L-serine	Bromocriptine mesylate	Dantrolene, sodium salt	Mepyramine maleate	Aminoguanidine hydrochloride
d	B6523	B6526	B6527	B6674	B6736	B7005	B7196	B7201	B7261	B7297	B7347
h	Spermidine trihydrochloride	Diazoxide	Tacrine hydrochloride	Anisomycin	Citalopram hydrobromide	Prostaglandin E2	Carbamoylcholine chloride	α-Estradiol	Desipramine hydrochloride	Citric acid	Metyrapone
e	B7438	B7469	B7514	B7587	B7590	B7617	B7684	B7687	B7725	B7775	B7781
b	Estropipate	Corticosterone	Tranylcypromine hydrochloride	Puromycin dihydrochloride	Quinidine	Prostaglandin F2α	Digoxin	Auranofin	Methylmalonate	L-Glutathione Reduced	Urea
f	B7804	B7849	B7865	B7870	B7879	B7903	B7907	B7912	B8019	B8021	B8214
d	AG-221 (Enasidenib)	Rimantadine Hydrochloride	2-Deoxyinosine	4-Hydroxybenzoic acid	Cellobiose	myo-Inositol	N-Carbamyl-L-glutamic acid	Pyridoxine	Pimavanserin	GS-7340	Dihydrotestosterone(DHT)
g	B8225	B9001	C3106	C3119	C3238	C3278	C3328	C3334	C3418	C3560	C3644
f	Protoporphyrin IX	Dibutyryl-cAMP, sodium salt	Pargyline (hydrochloride)	Clenbuterol (hydrochloride)	Methicillin (sodium salt)	Proxyphylline	DL-α-Difluoromethylornithine (hydrochloride hydrate)	(S)-Ketoprofen	Oxiconazole (nitrate)	SKF 525A (hydrochloride)	Danazol
h	C3812	C3837	C3991	C4035	C4077	C4087	C4117	C4121	C4131	C4140	C4153
h	Cefonicid (sodium salt)	Pimozide	Cefadroxil (hydrate)	Triclosan	Nortriptyline (hydrochloride)	Mebendazole	Imipramine (hydrochloride)	Moxalactam (sodium salt)	Sulfaphenazole	Edrophonium (chloride)	Doxepin (hydrochloride)
Plate layout: L1001-17 CRE-LUC activity
	1	2	3	4	5	6	7	8	9	10	11
A	36	49	50	69	30	14	31	6	35	40	51
B	118	417	78	49	245	25	12	1	7	18	26
C	95	34	26	508	58	113	59	110	145	22	109
D	52	42	145	358	178	56	14	29	73	52	296
E	52	78	206	196	34	14	63	134	66	43	18
F	14	188	39	78	49	48	52	60	47	69	15
G	59	41	135	163	79	65	28	53	60	756	53
H	83	71	117	29	248	122	133	73	67	55	161
Plate layout: L1001-18
	1	2	3	4	5	6	7	8	9	10	11
a	C4183	C4274	C4588	C4849	C5167	C5264	C5286	C5580	C5593	C5621	C5734
	Cefazolin (sodium salt)	Quinestrol	Cefotaxime (sodium salt)	Cefoxitin (sodium salt)	Fusidic Acid (sodium salt)	(S)-Flurbiprofen	(R,S)-Atenolol	Anisodamine	Cefsulodin (sodium salt)	Spectinomycin (hydrochloride hydrate)	Trimipramine (maleate)
b	C5755	N1154	N1207	N1272	N1274	N1280	N1283	N1288	N1289	N1304	N1305
	(S)-Naproxen	Cinobufagin	Clinodiside A	Geniposidic acid	Myricetrin	Oxysophocarpine	Wogonin	Isoliquiritigenin	Vindoline	5-Methoxypsoralen	8-Methoxypsoralen
c	N1308	N1311	N1315	N1318	N1332	N1336	N1339	N1340	N1345	N1347	N1350
f	Biochanin A	Nobiletin	Parthenolide	Vitexicarpin	Psoralen	Chrysin	Chelerythrine	Isoacteoside	Obacunone	Syringin	Ecdysterone
d	N1353	N1356	N1357	N1359	N1360	N1362	N1368	N1369	N1370	N1375	N1382
h	6-gingerol	Asiatic acid	Asiaticoside	Magnolol	Geniposide	Sesamin	Berberine	Bergenin	Naringenin	Solamargine	Catharanthine
e	N1390	N1392	N1397	N1401	N1404	N1413	N1426	N1432	N1440	N1441	N1442
b	Dehydroandrographolide	Leonurine hydrochloride	Glucosyl-vitexin	Ginsenoside Ro	Alibiflorin	Calycosin-7-glucoside	Irisflorentin	Curdione	Asperosaponin Ⅵ	Fraxinellone	Theophylline
f	N1447	N1461	N1474	N1480	N1486	N1489	N1490	N1500	N1503	N1504	N1520
d	10-Gingerol	Harpagoside	Typhaneoside	Linderane	Lathyrol	Morroniside	Brucine	Germacrone	Fructose	Homoharringtonine	Mulberroside A
g	N1521	N1526	N1528	N1531	N1539	N1548	N1550	N1551	N1555	N1556	N1563
f	Dehydrodiisoeugenol	Hydroxysafflor yellow A	Sec-O-Glucosylhamaudol	Betulinaldehyde	Patchouli alcohol	Solasonine	Alisol B 23-acetate	Isolinderalactone	Lycorine chloride	Diosgenin glucoside	Eriocitrin
h	N1568	N1569	N1578	N1582	N1592	N1597	N1600	N1601	N1605	N1606	N1609
h	Ginsenoside F2	Ginsenoside F1	Nuciferine	Helicid	(+)-Bicuculline	Protopanaxdiol	Evodiamine	Tubeimoside I	Echinacoside	Prim-O-glucosylcimifugin	Ginsenoside Rh2
Plate layout: L1001-18 CRE-LUC activity
	1	2	3	4	5	6	7	8	9	10	11
A	73	88	91	77	32	57	40	545	60	87	62
B	39	551	58	60	8	22	43	78	459	96	24
C	0	519	81	50	48	0	107	56	34	39	47
D	19	9	169	27	120	27	215	95	11	277	20
E	5	22	56	46	43	34	10	4	10	68	84
F	8	37	38	65	45	34	11	6	18	140	48
G	50	168	26	42	22	184	59	46	72	3	22
H	5	4	81	45	45	126	17	113	40	43	42
Plate layout: L1001-19
	1	2	3	4	5	6	7	8	9	10	11
a	N1610	N1613	N1615	N1616	N1618	N1619	N1620	N1627	N1633	N1647	N1650
	Ginsenoside Rh1	Ginsenoside Rg1	Ginsenoside Re	Ginsenoside Rd	Ginsenoside Rb3	Ginsenoside Rb2	Ginsenoside Rb1	Arctiin	Eleutheroside E	Tectorigenin	Ligustrazine Hydrochloride
b	N1651	N1652	N1656	N1659	N1663	N1664	N1669	N1672	N1674	N1677	N1678
	Nicotinamide	Crocin II	Schizandrin B	1-Deoxynojirimycin	Madecassoside	Nomilin	Deoxycholic acid	Honokiol	Piperine	Sennoside B	Sennoside A
c	N1680	N1686	N1687	N1692	N1697	N1698	N1699	N1700	N1701	N1704	N1705
f	Cholic acid	Cantharidin	Punicalagin	(+)-Catechin hydrate	Proanthocyanidins	Protodioscin	Berberine hydrochloride	Betaine hydrochloride	Coptisine chloride	Yohimbine Hydrochloride	Icariin
d	N1707	N1708	N1709	N1710	N1711	N1713	N1714	N1715	N1719	N1720	N1722
h	Coumarin	Stevioside	Betaine	Gastrodin	Silymarin	Dihydroartemisinin	Arbutin	Diosgenin	Kaempferol	Demethoxycurcumin	Sinomenine
e	N1723	N1725	N1726	N1729	N1735	N1738	N1742	N1743	N1745	N1748	N1749
b	Dioscin	Xylitol	Rosavin	Sodium Aescinate	Caffeic acid	Cytisine	Artemether	Curcumol	Cryptochlorogenic acid	Isochlorogenic acid C	Senegenin
f	N1750	N1753	N1754	N1755	N1764	N1765	N1769	N1778	N1783	N1789	N1790
d	Isoliquiritin	Scutellarin	Isochlorogenic acid B	Isochlorogenic acid A	6,7-Dihydroxycoumarin	Fraxetin	Chlorogenic acid	Baicalin	Polydatin	Salidroside	Podophyllotoxin
g	N1792	N1796	N1798	N1802	N1803	N1806	N1810	N1823	N1825	N1826	N1827
f	Glycyrrhizic acid	Coenzyme Q10	Tetrandrine	Oridonin	Salvianolic acid A	Salvianolic acid B	Rhein	Ursolic acid	Osthole	Oleanolic acid	Artemisinine
h	N1828	N1829	N1830	N1831	N1833	N1835	N1837	N1840	N1841	N1842	N1843
h	Apigenin	Shikimic acid	Gallic acid	Luteolin	Rutin	Oxymatrine	Amygdalin	Quercitrin	Quercetin	Taxifolin	Cryptotanshinone
Plate layout: L1001-19 CRE-LUC activity
	1	2	3	4	5	6	7	8	9	10	11
A	35	80	29	126	8	13	40	91	36	26	28
B	15	3	14	238	4	25	31	25	156	3	3
C	16	204	72	191	44	21	23	75	0	50	8
D	40	0	0	16	53	100	17	21	77	6	64
E	43	35	23	13	24	58	39	43	53	74	24
F	14	25	56	40	31	35	21	29	46	61	43
G	131	147	41	661	54	61	164	104	96	43	67
H	37	77	46	76	232	58	102	48	55	59	122
Plate layout: L1001-20
	1	2	3	4	5	6	7	8	9	10	11
a	N1845	N1846	N1847	N1849	N1850	N1852	N1853	N1855	N1856	N1857	N1858
	Tanshinone I	Tanshinone IIA	Paeonol	Dihydromyricetin	Myricetin	Chrysophanol	Physcion	Andrographolide	Hesperitin	Neochlorogenic acid	Baicalein
b	N1862	N1864	N1867	N1872	N1875	N1876	N1877	N1878	N1880	N1882	N1885
	Daidzein	Toosendanin	Reserpine	Epigallocatechin	DL-Menthol	Phloridzin	Cinnamic acid	Fumalic acid	D-(-)-Salicin	Schisandrin A	Saikosaponin A
c	N1888	N1895	N1897	N1898	N1900	N1901	N1902	N1904	N1908	N1909	N1911
f	Saikosaponin B	5-O-Methylvisammioside	astragalin	Gentiopicrin	Ginkgolide A	Z-Ligustilide	Ononin	Rhynchophylline	Ginkgolide C	Picroside I	Picroside II
d	N1915	N1924	N1925	N1929	N1935	N1937	N1940	N1941	N1942	N1943	N1949
h	Timosaponin A3	Polyphyllin A	Polyphyllin D	Timosaponin b- II	L-Carnitine inner salt	Anemoside A3	Tanshinone IIA---sulfonic sodium	Butane diacid	Benzoylmesaconitine	Benzoylhypaconitine	Panaxtriol
e	N1957	N2019	N2029	N2031	N2032	N2037	N2038	N2045	N2053	N2060	N2075
b	Fraxin;Fraxoside; Paviin	Crassicauline A	Isoshaftoside	Piceatannol	Aristolochic Acid A	pteryxin	lithospermic acid	Pulsatilla saponin D	Catharanthine Sulfate	12-O-tetradecanoyl phorbol-13-acetate	Folic acid
f	N2076	N2077	N2080	N2081	N2082	N2083	N2085	N2086	N2089	N2109	N2117
d	Berberine Sulfate	Tangeretin	Khasianine	Tiliroside	Schaftoside	Ligustroflavone	L-Theanine	Olaquindox	Berberrubine	Acacetin	3-n-Butylphathlide
g	N2122	N2123	N2126	N2130	N2133	N2135	N2151	N2159	N2172	N2179	N2182
f	7-Epitaxol	Deacetyltaxol	Pterostilbene	Tetrahydroberberine,THB	7-Ethyl-10-hydroxycamptothecin	Gossypol	Desacetyl asperulosidic acid	Eupatilin	5,7-dihydroxychromone	Cyasterone	Harmine hydrochloride
h	N2186	N2189	N2193	N2203	N2205	N2206	N2210	N2224	N2225	N2226	N2228
h	Vaccarin	Sinomenine Hydrochloride	(R) Ginsenoside Rh2	Fargesin	2-Atractylenolide	Mollugin	caudatin	Dictamnine	Shionone	Lysionotin	Epifriedelanol
Plate layout: L1001-20 CRE-LUC activity
	1	2	3	4	5	6	7	8	9	10	11
A	41	83	232	14	0	0	7	24	28	11	0
B	24	48	10	0	26	30	2	0	0	21	31
C	80	12	0	5	21	206	18	49	35	25	33
D	0	24	16	12	45	58	41	11	5	5	19
E	27	549	16	6	174	37	45	29	44	69	4
F	35	33	43	70	161	4	25	48	57	50	58
G	0	9	31	32	32	32	12	44	0	0	52
H	65	32	44	9	0	0	2	2	24	28	35
Plate layout: L1001-21
	1	2	3	4	5	6	7	8	9	10	11
a	N2230	N2233	N2235	N2237	N2241	N2250	N2256	N2258	N2261	N2268	N2270
	Kaempferol-3-rutinoside	Liensinine Perchlorate	Levistilide A	Oroxin B	Polygalaxanthone III	Vinorelbine	vinblastine	Lannaconitine	Orcinol glucoside	Amentoflavone	8-O-Acetyl shanzhiside methyl ester
b	N2275	N2277	N2278	N2282	N2287	N2297	N2309	N2312	N2322	N2324	N2328
	Protopine	Ziyuglycoside I	Ziyuglycoside II	Umbelliferone	Apigenin-7-O-β-D-glucopyranoside	Syringic acid	Eriodictyol	Koumine	Brazilin	Curculigoside	Scoparone
c	N2333	N2334	N2337	N2355	N2371	N2379	N2381	N2386	N2399	N2400	N2403
f	Costundide	Dehydrocostus Lactone	Gramine	Madecassic acid	Naringin	Caffeine	Lithospermoside	Monotropein	Arctigenin	Norisoboldine	Complanatoside A
d	N2406	N2408	N2410	N2417	N2419	N2421	N2424	N2425	N2429	N2434	N2443
h	Liensinine	Genipin	Macranthoidin B	Licochalcone A	Phellodendrine	Griffonilide	Columbianadin	Dipsacoside B	Plantamajoside	Atractylodin	Crotonoside
e	N2444	N2449	N2452	N2453	N2455	N2456	N2465	N2466	N2473	N2475	N2476
b	Ethyl ferulate	6-Shogaol	Zingerone	Epiberberine	Isorhynchophylline	Palmitic acid	Nodakenin	3,4-Dihydroxybenzoic acid	Neosperidin dihydrochalcone	Gracillin	Agrimol B
f	N2479	N2485	N2487	N2491	N2499	N2505	N2508	N2516	N2524	N2535	N2542
d	Phellodendrine chloride	Sipeimine	Fisetin	Aloin	Poliumoside	Scopolamine butylbromide	Dauricine	Isorhamnetin-3-O-neohespeidoside	5,15-Diacetyl-3-benzoyllathyrol	Diosimin	Praeruptorin B
g	N2561	N2570	N2574	N2575	N2577	N2584	N2586	N2588	N2589	N2591	N2641
f	Spinosin	Scopolamine hydrobromide	Pedunculoside	Methyl protodioscin	Trigonelline Hydrochloride	Bilirubin	Aurantio-obtusin	Momordin Ic	α-Cyperone	10-Hydroxycamptothecin	2,3,5,4-tetrahydroxyl diphenylethylene-2-o-glucoside
h	N2643	N2655	N2660	N2706	N2730	N2758	N2759	N2761	N2763	N2771	N2772
h	Shikonin	Schisantherin A	Alantolactone	Synephrine	Chondroitin sulfate	Aucubin	Carnosic acid	Notopterol	Demethylzeylasteral	Cepharanthine	Roburic acid
Plate layout: L1001-21 CRE-LUC activity
	1	2	3	4	5	6	7	8	9	10	11
A	32	75	58	31	64	92	62	233	206	37	25
B	281	69	60	55	85	61	98	336	526	65	70
C	156	112	733	281	186	335	84	68	40	84	130
D	51	41	35	70	66	667	102	63	43	115	76
E	22	32	47	44	47	53	76	50	38	26	19
F	37	33	10	11	135	192	46	16	85	79	39
G	131	224	66	64	52	56	115	107	39	97	63
H	55	76	75	237	123	92	50	72	82	239	63
Plate layout: L1001-22
	1
a	N2788
	Trigonelline
b	N2808
	Cordycepin
c	N2818
f	Polyphyllin VII
d	N2832
h	Wilforlide A
Plate layout: L1001-22 CRE-LUC activity
Plate layout: L1001-22
	1
A	209
B	187
C	1789
D	66
