# Supplementary material for: The CRTC-CREB axis functions as a transcriptional sensor to protect against proteotoxic stress in Drosophila
Source: Cell Death Dis. 2022 Aug 6;13(8):688. doi: 10.1038/s41419-022-05122-y (PMC9357022; doi:10.1038/s41419-022-05122-y)
Supplement: Supplementary file 12 — supplemental table 2 [file 41419_2022_5122_MOESM12_ESM.xlsx]

## Sheet: Sheet1
GeneSymbol	CTRL1_RPKM	CTRL2_RPKM	CTRL3_RPKM	RUCRTC1_RPKM	RUCRTC2_RPKM	RUCRTC3_RPKM
osk	0	0.01	0	0.01	52.73	0.01
yl	0	0.01	0	0	37.22	0
Vm26Aa	0.05	0	0	0.05	182.78	0.02
Vm26Ab	0.03	0	0	0.03	94.88	0.02
dhd	0	0.05	0	0	64.34	0
BigH1	0.03	0	0	0	10.31	0
psd	0.01	0	0.01	0	3.99	0
CG11674	0.03	0.1	0.03	0.07	24.18	0
CG9925	0	0.03	0.01	0	5.67	0.01
tj	0.02	0	0.01	0.01	3.38	0.01
alphaTub67C	0.12	0.05	0.04	0.13	22.46	0.11
GstD2	1.16	2.46	1.24	174.32	149.4	193.13
CG6927	0.02	0	0.02	0.02	3.38	0.07
CG17018	0.02	0.01	0.02	0.02	4.06	0.01
CG18628	0.39	0.24	0.2	0.06	0.54	67.26
CycJ	0	0.04	0	0.01	2.98	0.03
CG14036	0	0	0.15	0.1	10.06	0.07
pgc	0.02	0	0.04	0.02	3.62	0.03
vas	0.03	0.05	0.03	0.02	6.62	0.06
Trf4-2	0	0.01	0	0.01	0.54	0.01
wisp	0.04	0.02	0.03	0.02	4.68	0.03
CG7443	0.16	0.12	0.1	0.06	18.42	0
Crtc	3.7	1.08	4.75	170.46	141.72	140.62
Lip3	1.08	0.34	0.3	23.54	20.87	28.17
fs(1)M3	0.06	0.06	0.08	0.03	8.11	0.04
stet	0.01	0.03	0.05	0.03	3.56	0.02
c(2)M	0.01	0.02	0.01	0.02	1.48	0.04
CG13813	1.38	1.76	2	59.56	58.43	60.75
AttA	0.08	0.25	0.3	13.56	5.99	2.19
Hsp68	0.52	1.78	4.4	4.75	54.18	171.43
mtrm	0.12	0.11	0.09	0.1	10.12	0.14
CG14545	0	0.49	0	0.45	13.97	0.57
sosie	0.01	0	0.11	0	3.48	0
Cyp28a5	56.39	59.76	75.05	1750.07	1861.58	1845.27
Cyp12d1-d	0	0.02	0	0.04	0.31	0.2
CG4476	0.04	0.08	0	0.04	3.23	0.03
CG7017	0.53	1	0.91	23.21	26.81	15.99
Hsp70Bb	0.17	0.31	2.68	8.83	14.09	59.97
CG3457	0	0	0.05	0.01	1.29	0
gnu	0	0.43	0.04	0.09	11.95	0.03
Pxt	0.21	0.27	0.25	0.03	18.47	0.09
CG3982	0.02	0	0	0.13	0.14	0.21
CG10154	0.05	0	0	0.21	0.97	0
BoYb	0.02	0.02	0.01	0.08	1.05	0.04
orb	0.12	0.08	0.13	0.07	7.58	0.06
Hsp26	1.94	3.2	14.48	33.97	165.17	253.45
Osi14	0	0	0.03	0.08	0.41	0.2
PGRP-SB1	0.37	0.26	0.65	25.33	3.17	0.84
DptB	0.44	0.54	0.3	21.4	3.67	3.57
plu	0	0.07	0	0	1.56	0
swa	0.18	0.12	0.2	0.25	10.54	0.21
CG8420	0	0.03	0	0.02	0.63	0
CG7298	10.36	13.1	5.13	154.41	263.59	188.15
Cpr49Ab	0.08	0	0.08	1.55	1.72	0.04
otu	0.23	0.1	0.17	0.25	9.78	0.27
solo	0	0	0.01	0.01	0.19	0
bcd	0.01	0.03	0.01	0.02	0.94	0.01
clos	0.22	0.22	0.19	0.22	11.47	0.25
Hsp23	0.23	3.03	3.22	5.01	38.09	73.15
Hsp70Bbb	0	0.03	0.07	0.04	0.59	1.12
piwi	0.15	0.07	0.12	0.06	5.8	0.08
CG5367	0	0	0.07	0.05	1.07	0.07
Hsp70Bc	0.03	0.13	1.68	1.12	9.17	20.82
Or94a	0	0.03	0	0.09	0.08	0.32
Hsp70Ba	0.23	0.26	1.5	1.18	7.63	23.04
CG11263	0.05	0	0.05	0.1	1.25	0.16
Amyrel	0.57	0.31	0.28	6.18	5.59	5.64
GstD9	9.88	16.16	13.99	187.91	214.57	194.15
CG13947	9.53	28.08	5.64	301.39	179.9	143.56
CG12398	0.08	0.06	0.15	0.15	3.77	0.16
CG13461	0.12	0.14	0	1.35	0.75	1.54
spn-D	0	0.04	0	0.17	0.18	0.21
CG6933	0.55	0.71	0.31	5.36	9.24	7.33
AttB	0.1	0.12	0.27	6.07	0.54	0.13
CG2065	4.09	4.88	4.94	60.23	66.82	59.26
fs(1)Yb	0.02	0	0.01	0.03	0.37	0
rpk	0	0.39	0	0.01	5.15	0
CG3649	0.04	0	0.02	0.03	0.65	0.1
Hsp27	0.22	3.64	3.49	2.68	31.82	57.82
CG6271	0.37	0.34	0.09	3.74	3.02	3.08
CG5999	24.73	21.81	21.81	262.51	314.27	258.36
upd3	0.24	0.2	0.17	3.34	2.06	1.83
CG5724	63.03	56.57	64.32	742.25	797.82	609.7
shu	0.1	0.21	0.14	0.73	3.89	0.6
SLO2	0.02	0	0.04	0.01	0.66	0.02
GstD5	4.11	4.06	3.24	40.14	52.54	37.87
CG3604	2.33	3	2.12	27.33	30.01	26.44
CG34375	0.21	0.19	0.79	3.01	3.44	6.71
gwl	0.16	0.45	0.12	0.26	7.41	0.37
spn-E	0.11	0.02	0.06	0.08	1.92	0.09
gammaTub37C	0	0.22	0	0	2.4	0
Ctr1B	89.36	106.44	82.69	917.7	1067.86	907.18
CG7730	0.03	0.02	0.03	0.06	0.61	0.16
CG13155	0.04	0	0	0.29	0.08	0.04
CG7208	0.08	0.14	0.06	0.02	2.78	0.02
DptA	1.46	1.78	2.85	27.97	16.49	16.8
GstD6	0.08	0.05	0.04	0.33	0.65	0.71
CecA1	0	0.95	0.1	3.58	5.48	1.37
Ugt36Bb	1.44	0.59	0.75	10.26	10.6	6.69
CG6967	2.06	0.11	0.29	7.62	8.58	8.12
Cyp9b2	580.23	730.5	860.88	6401.03	7284.49	7323.69
CG15047	0	0.09	0	0	0.86	0
CG6910	4.19	4.74	17.9	116.72	81.94	57.13
APC7	0.1	0.03	0.28	0.11	3.69	0.08
CG12520	0.13	0.07	0.09	0.91	1.13	0.68
slam	0	0.03	0.03	0.01	0.53	0.02
Cyp6a23	192.44	157.04	238.62	2020.59	1905.06	1373.02
CG7130	2.58	3.89	3.64	24.55	29.75	28.79
gd	0	0	0.03	0.02	0.2	0.02
CG8534	0	0	0.03	0.15	0	0.09
CG10013	0.02	0	0	0	0.16	0
Dhc98D	0	0.01	0	0	0.08	0
CG10559	4.06	2.35	2.6	21.76	26.02	23.25
Hsp70Aa	0.11	0.03	0.49	0.45	1.46	2.99
obst-J	0	0	0.03	0.11	0.12	0
CG9813	1.89	1.9	2.49	14.33	16.14	16.79
Pcp	0.05	0.06	0.14	0.12	1.67	0.09
CG12721	0	0.25	0	0	1.88	0
CG31089	1.84	0.88	1.15	8.13	8.21	12.69
CG13310	0.02	0	0	0.08	0.07	0
CG14932	0	0.05	0	0	0.37	0
Cyp6a19	0.29	0.29	0.67	1.12	6.73	1.37
CG2070	0	0.02	0.06	0.29	0.13	0.17
CG31099	0.05	0.03	0.05	0.34	0.3	0.31
ETHR	0.25	0.25	0.48	2.45	2.62	1.91
Def	3.96	8.05	4.8	35.42	56.25	27.84
Cyp309a1	12.5	10.24	8.02	71.85	78.04	68.57
CG14627	0	0	0.02	0.04	0.08	0.02
CG42821	1.03	1.07	1.35	6.86	11.24	5.92
Six4	0	0.23	0	0	1.6	0
CG9360	28.88	30.98	21.3	188.01	189.33	185.21
CG15142	0.04	0.21	0.13	0.87	0.93	0.8
Cyp6a21	48.28	51.74	53.32	328.11	354.68	345.56
CG12766	30.4	20.6	22.98	169.42	156.47	170.16
Cyp12d1-p	0.22	0.16	0.41	2.24	1.68	1.32
bam	0	0.08	0	0.01	0.52	0
AstA-R1	0	0.01	0.01	0.04	0.03	0.06
ppk14	0.02	0	0	0.03	0.1	0
CycB	0.48	4.86	0.47	0.95	35.71	1.08
Drsl2	1.09	4.1	2.22	16.12	17.73	14.27
CG34166	0.1	0	0.18	0.38	0.78	0.65
bru1	0.49	0.22	0.5	0.3	7.21	0.3
sra	16.13	14.85	18.09	116.84	101.28	97.02
Pen	0.61	2.9	0.9	2.79	23.09	2.42
RecQ4	0.26	0.25	0.23	1.05	2.37	1.29
Eglp3	0.15	0	0.07	0.48	0.43	0.48
Mipp1	123.45	101.06	149.67	867.43	754.64	741.87
tor	0.17	0.08	0.14	0.22	1.95	0.29
vilya	0.04	0.19	0.33	1.13	1.34	1.01
CG7296	2.52	6.35	3.68	23.13	34.33	20.15
Ugt86Di	0.33	0.26	0.28	1.82	2.13	1.43
CG6908	40.64	27.73	27.21	187.71	189.23	210.13
Obp57a	0.29	0.07	0.66	0.08	6.12	0
CG10918	0	0.06	0	0.17	0.14	0.05
CG32453	0	0.03	0	0	0.15	0.03
CG14669	0	0.01	0	0.01	0.03	0.02
MCO3	0	0	0.02	0.05	0.03	0.04
CG18649	0.75	0.57	0.16	2.7	2.15	3.91
CG7290	0.04	0.11	0.01	0.23	0.4	0.31
GstD1	177.16	182.92	161.97	1034.74	1047.88	951.96
Dhc36C	0.01	0.01	0.03	0.03	0.22	0.04
Hsp70Ab	1.15	0.78	2.6	2.88	5.42	17.96
Ugt36Ba	3.36	2.75	3.12	18.99	18.21	16.24
CG13749	0.22	0.22	0.26	1.33	1.24	1.48
CG32161	0.04	0	0	0.11	0	0.12
CCAP	0.37	0.42	0.12	1.88	1.53	1.77
CG12020	0	0.03	0	0.02	0.1	0.05
CG4325	0.91	0.82	1.06	6.13	5.18	4.46
CG8713	1.55	1.16	1.33	8.23	7.29	7
rhi	0.02	0.26	0.02	0.01	1.6	0.06
CG4408	0.09	0.07	0.22	0.43	1.42	0.25
mael	0.42	0.37	0.24	0.99	3.63	1.07
CG8642	0	0.02	0	0.07	0.02	0.02
CG32266	0.06	0.23	0	0.66	0.46	0.47
CG14257	0.1	0.01	0.14	0.09	1.21	0.07
IP3K2	16.71	11.61	20.2	97.85	80.95	85.11
CG2064	93.26	106.74	81.88	434.23	490.07	606.95
CG6414	0.03	0	0	0.01	0.15	0
gom	0	0	0.03	0.02	0.07	0.07
CG17732	0.01	0.02	0	0	0.16	0
tej	0.36	0.17	0.43	1.06	2.75	1.26
NimC2	0.07	0.03	0.01	0.13	0.26	0.19
CG13659	39.3	38.03	40.17	201.76	217.45	191.72
CG5883	0.57	0.11	0.35	2.13	1.33	1.8
CG14717	0.02	0.03	0.05	0.15	0.14	0.22
Iris	0.54	0.86	1.5	4.52	8.48	1.75
Send1	4.85	0.05	0.27	8.66	16.2	1.09
CG43689	0	0	0.01	0	0.04	0.01
CG9582	0.01	0	0	0	0.01	0.04
Spn38F	0.02	0	0	0.03	0	0.07
CG7848	0	0	0.02	0.04	0.06	0
CG13847	0.01	0	0	0.02	0.01	0.02
CG15468	0	0	0.03	0	0.12	0.03
CG4998	0	0.01	0.02	0.15	0	0
DNApol-epsilon58	0.23	0.55	0.26	1.29	2.45	1.43
CG4586	0.51	0.39	0.6	1.68	3.68	2.01
Mcm10	0.21	0.41	0.24	0.87	2.21	1.12
slbo	0.09	0.06	0.07	0.38	0.47	0.22
CG32625	0	0.27	0	0.04	1.26	0
sim	0.02	0.03	0	0	0.24	0
GstE1	39.21	41.14	43.27	214.06	221.13	156.66
aub	0.34	0.8	0.3	0.35	6.11	0.39
NimC1	0.19	0.31	0.18	0.86	1.17	1.2
CG14957	2.1	0.57	0.87	3.27	5.24	8.17
Lst	0.54	0.66	0.6	2.7	2.1	3.64
Or19b	0.03	0	0	0.06	0	0.08
ttm2	0	0.03	0	0.06	0.06	0.02
hdly	7.99	7.48	7.64	39.33	35.84	32.46
Rtnl2	0	0.08	0	0.17	0.02	0.18
Cyp6w1	4.01	3.48	8.32	29.28	27.91	15.87
fs(1)Ya	0.59	0.48	1.02	0.44	8.67	0.43
CG17191	0.27	0.29	0.4	1.63	1.32	1.42
CG13563	0.11	0	0.02	0.09	0.34	0.16
CG4271	0.04	0	0	0.06	0.08	0.04
CG32713	0	0	0.02	0.01	0.06	0.02
CG17375	0	0.02	0	0.01	0.06	0.02
CG43338	0.02	0	0	0.03	0.02	0.04
Or47b	0.05	0	0.03	0.02	0.24	0.1
Gba1a	24.31	20.25	23.6	116.9	96.41	92.42
armi	0.64	0.38	0.63	1.12	5.1	1.15
Cyp6a2	41.95	33.68	51.17	199.03	190.75	176.54
Nxf3	0.13	0.01	0.1	0.17	0.71	0.19
GstD4	0.5	0.72	0.42	2.39	2.73	2.17
CG44532	0	0	0.07	0	0.28	0.03
Ugt36Bc	78.29	71.37	77.73	350.84	341.48	312.71
vret	0.13	0.14	0.07	0.18	1.17	0.15
CG43206	4.57	1.58	6.22	14.13	13.94	26.5
Hsp67Bc	1.63	1.67	1.57	1.58	7.32	12.26
CG15533	13.21	10.56	13.38	57.79	43.79	59.68
CG16898	76.8	63.35	66.32	281.16	351.23	263.63
CG43133	0	0.15	0.06	0.24	0.33	0.34
Rpt4R	0.03	0	0	0.06	0.01	0.06
WRNexo	0.54	1.61	0.25	2.98	4.22	3.2
CG7763	0.28	0.44	0.28	1.71	1.75	0.84
CG4927	0.16	0.28	0.32	1.51	1.24	0.51
cac	0.05	0.01	0.08	0.14	0.09	0.37
exu	1.89	1.07	1.75	4.13	11.99	3.98
CG42556	0.02	0.03	0.03	0.11	0.02	0.21
CG2990	0.08	0.07	0.06	0.23	0.42	0.24
GstD10	5.88	5.03	4.87	20.68	24.35	21.82
CG14455	0.05	0	0	0.07	0.05	0.09
Cht12	0.08	0.05	0.08	0.3	0.36	0.22
CG7272	85.5	88.74	92.92	360.04	374.09	385.22
CG31104	136.04	114.63	135.18	478.52	554.35	572.16
CG8736	0.17	0.16	0.18	0.65	0.9	0.57
DNApol-alpha73	0.57	0.89	0.62	2.25	3.7	2.69
ana	0.15	0.15	0.18	0.25	1.46	0.28
CG13300	0.15	0.13	0.1	0.52	0.45	0.6
qin	0.17	0.07	0.17	0.21	1.27	0.2
Sox21a	0.82	0.38	0.76	2.85	2.14	3.03
Alr	8.56	10.28	9.21	40.23	39.61	34.18
Flo2	2.32	1.21	2.66	9.28	7.58	8.3
Ance-4	0.23	0.56	1.26	4.1	2.43	1.77
CG12795	9.91	9.13	9.34	30.85	38.15	45.65
sro	0.34	0.21	0.06	0.36	1.74	0.35
CG42747	0.51	0.21	0.44	1.21	1.45	1.98
DIP-beta	0.01	0.01	0.03	0.06	0.06	0.08
CG13131	0	0.01	0	0.02	0	0.02
Tep1	0.01	0	0	0.02	0.01	0.01
Obp44a	0.04	0.02	0.02	0.04	0.21	0.07
CG33191	0	0	0.02	0	0.08	0
CG14905	0	0.02	0	0	0.04	0.04
CG6511	3.13	1.44	3.16	9	11.36	10.42
Ctf4	0.63	0.76	0.84	2.5	3.8	2.56
CG14141	0.09	0.05	0.18	0.29	0.6	0.37
CG5194	0.08	0.1	0.13	0.1	1	0.12
RpS5b	0.76	44.85	0.74	0.73	180.66	0.49
CG16852	0.04	0	0.08	0.18	0.11	0.18
CG1208	28.81	10.14	17.27	67.65	60.99	91.31
spo	0.06	0.04	0.01	0.02	0.36	0.05
CG32640	0.14	0	0.07	0.37	0.19	0.26
CG34316	5.84	0.75	0.89	8.02	7.8	13.34
l(3)02640	23.54	18.05	25.1	93.07	97.98	68.5
CG31678	8.04	3.47	9.21	28.58	27.54	24.51
cutlet	0.46	0.3	0.46	1.29	2.12	1.33
CG5290	5.92	4.11	5.51	17.19	21.78	21.05
CG30056	0.11	0.13	0.06	0.54	0.2	0.41
upd2	0.02	0.08	0.07	0.22	0.26	0.17
CG14302	0	0.14	0	0.31	0	0.22
RnrL	2.56	4.02	2.63	9.81	14.44	10.59
Cyp28d1	296.2	244.77	277.55	1038.71	1087.69	957.52
CG42240	11.28	7.77	14.65	36.16	40.83	49.95
Dro	0.36	0.25	0.45	2.58	1.05	0.36
CG33223	0.02	0.02	0	0	0.08	0.07
CG18233	0.02	0	0.02	0.01	0.12	0.02
NTPase	49.53	40.05	56.49	191.46	190.61	164.53
ntc	1.59	1.3	1.26	5.45	5.68	4.32
CG13982	0.01	0	0.06	0.1	0.07	0.09
CG32829	0	0.05	0.08	0.13	0.17	0.18
mbf1	36.24	37.66	36.32	133.57	141.26	131.45
Cyp6d5	584.45	489.13	513.98	1915.89	1956.7	1960.8
Cyt-c1L	0	0.06	0	0.03	0.19	0
CG15506	0	0.03	0	0.03	0.06	0.02
asrij	13.9	21.61	16.98	65.53	65.34	61.49
CG17167	34.44	16.59	42.75	127.05	106.74	109.46
Hsp60A	96.95	94.62	118.01	375.63	407.14	348.67
GstE11	8.7	11.58	10.03	37.92	37.42	35.42
CG8550	0.09	0.11	0.18	0.44	0.54	0.4
Rhp	6.1	5.07	6.64	20.98	20.64	22.98
asp	0.1	0.42	0.07	0.24	1.52	0.37
Act42A	55.83	57.87	45.99	195.12	200.52	180.76
CG14718	0.19	0.02	0.02	0.29	0.23	0.31
CG10420	7.69	7.41	7.12	26.25	30.19	23.71
CG16713	46.13	54.2	31.95	135.45	170.46	169.19
Mal-A4	151.16	83.78	106.05	417.61	372.7	430.9
CycA	0.6	4.91	0.68	1.39	19.21	1.55
CG30090	6.02	3.86	3.3	16.27	12.72	18.1
Sodh-2	2.05	3.04	1.77	10.27	8.88	5.32
CG13228	0	0.09	0.07	0	0.57	0
Cdc7	9.32	5.52	11.4	34.53	29.32	29.49
CG30065	0	0.12	0.1	0.23	0.09	0.46
Cyp6d4	44.56	30.95	42.15	138.64	151.51	126.25
CG2681	68.02	60.02	69.9	252.95	210.75	235.08
DNApol-alpha60	0.38	1.17	0.69	2.11	3.18	2.59
CG33758	0	0	0.06	0.04	0	0.17
Ref2	0.02	0	0	0.04	0.01	0.02
CG17658	0.04	0	0	0.01	0.1	0.03
CG32199	0.02	0	0	0	0.07	0
Ugt86Da	124.25	72.04	107.41	349.89	348.43	356.29
Cyp18a1	0.05	0.08	0.07	0.1	0.53	0.06
Cpr65Au	0.12	0.05	1.52	0.03	5.72	0.08
DNApol-alpha180	0.75	0.91	0.68	1.99	3.65	2.35
Treh	52.85	31.53	40.04	130.51	137.78	155.73
CG1801	0.01	0.02	0.02	0.02	0.14	0.01
robls54B	0	0	0.05	0.03	0.14	0
CG32187	0	0	0.1	0.03	0.29	0.02
Mdr50	110.61	59.58	116.05	321.04	342.84	305.02
vkg	1.72	0.86	1.25	1.45	9.8	1.66
CG7091	0.42	0.32	0.41	0.22	3.49	0.16
CG13177	5.55	7.47	6.65	19.96	23.3	22.86
Orc1	0.71	1.16	0.61	2.35	3.59	2.37
Mos	0.42	0.57	0.48	0.4	4.07	0.44
Cht4	25.25	30.1	26.46	107.55	92.25	73.01
CG6996	0.04	0.26	0.03	0.34	0.51	0.25
CG4095	0.02	0.02	0.08	0.12	0.11	0.17
Obp73a	0	0	0.03	0.02	0.08	0
CG5024	0	0	0.03	0	0.05	0.05
CG32335	3.71	1.74	2.48	7.6	8.09	10.69
CG6330	1.98	2.66	2.7	9.58	9.67	5.09
twe	0.05	0.04	0.04	0.02	0.35	0.06
CG8629	0	0	0.1	0.06	0.09	0.18
CG8301	0.14	0.05	0.31	0.09	1.43	0.13
Pi3K21B	3.45	1.33	3.28	8.43	8.38	9.65
Cyp6a8	14.95	17.1	32.28	89.9	76.02	44.15
CG6830	238.69	180.05	238.83	668.41	737.46	738.21
CG33648	0	0	0.04	0.07	0.03	0.03
Claspin	0.28	0.27	0.27	0.64	0.99	1.03
CG10591	0.4	0.45	0.25	1.29	0.95	1.32
Ugt86Dd	23.95	20.41	33.22	85.26	101.83	63.93
CG42392	0.31	0	0.26	0.37	0.51	0.96
CG1882	24.22	25.46	26.02	89.09	85.66	68.83
squ	0.34	0.64	0.28	0.46	2.7	0.89
CG7300	0.07	0.01	0.21	0.05	0.85	0.03
ImpL3	29.9	28.81	25.78	97.66	103.64	69.48
CG5493	0.02	0.03	0	0	0.04	0.12
Or45b	0.08	0.27	0.25	0.6	0.7	0.62
CG3831	0.58	0.95	0.68	0.55	5.67	0.85
CG13877	0.11	0.17	0.15	0.49	0.45	0.43
CG42369	2.75	3.53	3.37	14.16	10.44	6.05
CG17147	0.2	0.53	0.33	1.33	1.11	0.92
CG1561	0.03	0	0.03	0.02	0.17	0
SkpC	0	0.06	0	0	0.19	0
CG14752	0	0	0.06	0.08	0.11	0
CG9505	0.23	0.1	0.35	0.82	1.01	0.32
eya	0.02	0.33	0.03	0.03	1.16	0.01
CG34458	0	0.05	0.08	0.23	0.07	0.11
Alas	71.29	79.99	78.63	269.23	256.47	198.03
Cad88C	0.01	0.04	0.02	0.01	0.2	0.01
CG10802	9.21	10.72	9.65	30.19	33.85	28.85
CG17118	0	0.08	0	0.07	0.09	0.09
CG31344	1.27	1.66	2.25	5.3	5.35	5.53
Cyp313a3	0.07	0.02	0	0.01	0.22	0.05
CG34427	0.15	0.09	0.04	0.2	0.17	0.5
CG15563	0.05	0	0.05	0.13	0.09	0.09
CG18765	4.69	4.11	4.06	12.03	12.41	15.39
CG5781	0.11	0	0	0.14	0.1	0.1
I-t	0.11	0	0	0.07	0.1	0.17
CG8950	2.72	1.47	2.11	6.03	6.78	6.66
mus301	0.39	0.26	0.49	0.94	1.45	1.13
CG10638	3.72	3.91	3.73	11.1	12.93	11.04
CG32110	0.02	0.03	0.07	0.13	0.11	0.13
CG17108	5.03	7.86	15.16	29.94	35.96	20.49
CG31087	98.9	91.81	88.57	278.93	283.03	297.55
dob	0.27	0.61	0.47	0.9	2.75	0.5
Npc2e	65.91	63.56	54.45	194.72	175.83	193.88
CG3609	119.88	76.02	100.5	287.8	294.07	326.32
Duox	0.22	0.14	0.27	0.1	1.77	0.06
CG34281	0	0.18	0.3	0.39	0.67	0.41
Cyt-c-d	0.06	0	0.12	0.16	0.22	0.17
CG3246	1.04	1.7	2.45	7.12	5.12	3.57
CG11159	0	0.12	0.1	0.26	0.32	0.09
zuc	0.11	0.28	0.09	0.28	0.94	0.24
sle	0.97	1.27	1.05	1.94	5.89	2.16
Ilp3	0.88	1.34	0.45	3.05	3.07	1.97
Cyp12a5	54.12	47.47	54.56	147.14	159.74	165.92
Oseg4	6.91	5.8	6.99	18.71	20.2	20.72
Cp18	0.35	0.99	0.67	1.73	2.12	2.23
CG14566	0.11	0.09	0.23	0.53	0.45	0.32
CG10663	0.15	0.12	0.22	0.41	0.54	0.53
Men-b	52.57	13.12	34.91	90.25	86.04	127.36
Cyp6a17	36.61	44.49	39.75	96.89	120.17	147.69
Porin2	0.13	0.34	0.15	0.41	0.56	0.9
CG2137	0.3	0.29	0.72	1.4	1.51	1.04
CG3397	2.77	2.16	2.26	5.98	7.75	7.93
CG14695	1	0.25	1.11	2.4	2.68	2.02
br	0.03	0.02	0.04	0.02	0.22	0.03
CG32793	0	0	0.01	0	0.02	0.01
CG1402	0.01	0	0	0.01	0.01	0.01
inaF-B	0	0.01	0	0.01	0.01	0.01
CG15322	0.01	0.01	0	0.01	0.04	0.01
tomb	0	0	0.04	0.08	0.04	0
GluRIIB	0.02	0	0.01	0.03	0.04	0.02
CG14000	0	0	0.02	0.02	0.04	0
CG13108	0	0	0.03	0	0.09	0
Lip2	0.01	0.01	0	0.02	0.02	0.02
CG13326	0.01	0	0.01	0.01	0.03	0.02
nord	0.05	0.04	0.07	0.02	0.43	0.03
CG12009	0	0.02	0.01	0	0	0.09
CG13312	0	0.04	0	0.06	0	0.06
CG17826	0.01	0	0	0.02	0.01	0
nan	0.01	0	0	0.01	0.01	0.01
CG17177	0.01	0	0	0.01	0	0.02
CG7432	0	0	0.01	0.01	0.02	0
Nlg4	0	0	0.01	0.01	0.01	0.01
CG11786	0.04	0	0	0	0.04	0.08
CG17196	0.01	0	0.01	0.03	0	0.03
Yp3	19.31	59.03	22.12	107.7	157.27	35.02
ovo	0.21	0.13	0.3	0.11	1.69	0.11
CG10000	3.03	2.33	2.78	8.57	7.41	8.28
Pbgs	11.43	13.07	14.76	43.19	40.45	32.9
Col4a1	2.5	1.5	1.77	1.91	12.89	2.29
Phf7	0.14	0.2	0.16	0.28	0.85	0.35
Ts	0.97	1.65	0.97	3.07	4.73	2.81
tobi	256.61	41.36	63.43	295.39	297.13	473.37
PCNA	2.36	11.75	2.49	13.36	21.9	13.66
CG8093	79.24	39.86	38.9	163.22	128.48	172.31
r	2.54	1.34	2.79	3.62	12.14	3.82
CG1368	0.04	0	0.09	0.03	0.35	0
CG6300	2.67	1.82	1.4	5.15	4.66	7.39
DNApol-epsilon255	0.46	0.39	0.43	0.97	1.73	1.03
Hop	51.44	43.64	49.19	129.08	147.34	142.47
Ugt37a1	10.55	4.77	5.9	19.75	18.28	23.54
CG7248	0.04	0.03	0.03	0.04	0.13	0.12
ppk29	0.13	0.12	0.13	0.15	0.57	0.38
CG15695	1.18	0.8	0.83	2.86	2.3	2.95
CG6415	0.21	0.61	0.35	1.48	1.15	0.74
Dic61B	0.41	0.23	0.4	1.14	0.9	0.94
Cyp4s3	3.81	2.61	3.38	9.39	8.43	10.22
CG33640	0	0.07	0	0.08	0.06	0.06
CG14823	0.03	0.06	0.05	0.17	0.13	0.1
FeCH	12.9	14.5	14.86	40.46	42.42	37.85
Cpr	151.94	113.77	180.38	446.15	432.82	390.32
CG3226	25.01	31.73	29.21	76.74	86.87	80.18
CG13324	14.93	15.15	11.44	40.79	47.14	29.77
CG31690	0.01	0.02	0.03	0.03	0.11	0.03
CG15517	0	0	0.06	0	0.11	0.06
Qtzl	2.31	3.17	2.84	8.29	8.1	7.17
Fdx2	83.09	85.83	78.54	230.22	241.61	227.55
Mcm3	0.54	2.29	0.84	2.85	4.7	2.79
CG10254	3.16	1.52	3.14	3.26	15.46	3.28
PGRP-SD	3.56	3.51	6.25	12.34	13.67	11.43
CG30377	0.27	0.22	0.37	0.22	1.94	0.25
CG42335	24.08	22.31	21.87	60.28	56	74.97
CG3740	26.57	38.14	32.27	100.15	93.57	77.83
CG10562	100.04	108.05	101.12	275.69	298.07	290.91
CG30099	0.04	0.11	0.09	0.31	0.2	0.16
CG13299	0.2	0.32	0.82	0.39	2.79	0.56
CG43755	0.01	0.07	0.06	0.14	0.09	0.16
cactin	10.02	9.52	10.29	26.96	29.87	26.14
CG3703	0.62	0.63	1.12	2.51	2.24	1.84
MRP	30.72	10.81	25.79	58.79	61.29	66.97
CG33460	0.03	0.08	0.07	0.11	0.13	0.26
Sgs8	0	0	0.09	0	0.08	0.17
CG12309	0.07	0	0.02	0.11	0.06	0.08
CG42729	0.38	0.46	0.39	0.86	1.48	1.07
CG14451	0	0.05	0.08	0.15	0.14	0.07
CG5079	0.17	0.05	0.21	0.5	0.38	0.31
CG13604	9.89	6.64	10.37	25.91	23.48	25.03
CG43370	0.15	0.09	0.09	0.28	0.28	0.35
CG9498	151.24	134.34	148.14	411.1	378.51	403.74
CG4367	0.02	0	0.02	0.05	0.02	0.04
CG13226	0	0	0.04	0.02	0.06	0.03
Ets21C	0.35	0.27	0.49	1.31	0.96	0.78
Oseg6	0.21	0.24	0.13	0.47	0.53	0.59
CG10936	0.54	0.22	0.46	0.96	1.52	0.86
timeout	1.09	0.68	0.75	1.79	3	2.1
CG1942	13.18	15.56	15.61	39.07	41.95	40.13
spd-2	0.25	0.94	0.26	0.46	3.01	0.49
CG12379	3.83	6.1	3.1	11.28	14.21	10.09
CG6512	25.3	21.32	28.43	67.47	69.84	67.6
CG8335	0	0	0.22	0.25	0.14	0.21
Gr66a	0.02	0.13	0.32	0.38	0.28	0.62
CG30375	0.05	0	0.02	0.06	0.04	0.09
CG14814	0.38	0.44	0.58	0.37	2.89	0.53
CG30062	0.22	0.2	0.39	0.85	0.88	0.46
CG2076	54.85	61.13	56.34	165.42	154.07	146.06
GstS1	16.86	11.05	16	36.35	38.13	44
Glt	0.78	0.34	0.83	1.86	2.28	1.12
Takl1	18.19	20.17	16.79	48.73	45.79	53.95
mud	0.07	0.22	0.13	0.07	0.93	0.13
CG15641	0	0	0.16	0.21	0	0.22
Rif1	1.21	1.68	1.2	2.88	4.69	3.4
CG32302	0.27	0.33	0.12	0.84	0.83	0.26
nudC	10.28	10.92	8.59	24.06	30.39	25.15
CG4318	0	0.03	0	0	0.06	0.02
CG6652	0	0.02	0.01	0.01	0.04	0.03
gammaSnap2	0	0.12	0	0.17	0.12	0.03
janB	0.06	0	0	0	0	0.16
CG42553	8.75	8.98	8.25	22.89	26.63	19.76
CG13728	0.14	0.1	0.09	0.62	0.25	0.01
dpr6	0.01	0	0.02	0.01	0.06	0.01
Sld5	1.28	1.56	1	2.74	4.03	3.43
Oxp	0.35	0.76	0.45	0.64	2.91	0.58
Dgp-1	9.31	8.89	10.24	28.71	31.77	14.7
CG15696	0.05	0.06	0	0.16	0.04	0.09
Mcm2	1.53	3.32	1.37	4.1	7.98	4.31
CG17801	0.11	0.1	0.11	0.05	0.69	0.1
TrpA1	5.61	2.5	4.86	10.39	10.21	13.44
CG12926	32.27	25.17	27.42	82.86	67.78	71.43
nompA	0.65	0.17	0.51	1.13	1.5	0.85
CG7044	14.34	10.52	14.57	32.3	37.99	32.66
Muc18B	0.22	0.18	0.06	0.42	0.42	0.36
CG10352	0.73	0.57	0.61	1.76	1.83	1.39
AttD	3.15	2.43	4.17	8.37	9.65	7.4
TrpRS	33.35	35.67	34.14	87.06	93.16	88.34
CHORD	10.86	11.09	10.86	25.25	29.82	30.24
CG32726	0.05	0	0	0	0.04	0.09
CG31274	0	0.03	0.02	0.02	0.02	0.09
CG7460	3.69	2.96	3.11	8.24	7.81	9.3
GluProRS	21.48	13.49	23.3	47.41	55.42	48.26
amon	3.78	2.46	4.49	8.17	8.83	10.79
CG10550	88.15	144.65	118.35	340.55	333.62	235.04
rempA	0.69	0.7	0.7	1.83	1.84	1.74
Mtk	0.37	0.45	0.63	1.94	1.12	0.69
CG43115	0	0.12	0	0	0.09	0.22
CG16798	0.03	0.02	0.07	0.13	0.13	0.05
CG14906	4.11	6.07	4.28	13.59	14.82	8.94
CG32762	0.11	0.04	0.04	0.12	0.13	0.24
cnn	1.89	1.57	2.57	4.84	6.24	4.44
BthD	0.34	1.36	0.24	0.44	4.14	0.41
ana2	0.28	0.36	0.13	0.46	1.01	0.51
CG44253	0	0	0.07	0.05	0	0.13
mei-41	0.53	0.24	0.51	1.05	1.26	0.97
klu	0.66	0.27	0.67	1.32	1.34	1.43
CG16853	0.01	0.02	0.06	0.11	0.04	0.08
CG15068	3.16	1.62	1.02	3.28	5.15	6.39
CG4835	4.55	3.19	4.29	10.38	8	12.31
DppIII	47.51	41.81	47.26	114.02	120.33	114.05
CG18190	0.4	1.97	0.31	0.88	5.23	0.72
CG12200	0.07	0.04	0.2	0.22	0.45	0.12
CG3679	0.07	0.19	0.16	0.16	0.76	0.15
AGO3	0.27	0.18	0.21	0.15	1.27	0.26
CG7384	0.39	0.32	0.3	0.33	1.97	0.27
fig	0.39	0.95	0.54	1.82	1.65	1.31
P32	34.85	47.81	37.92	101.46	110.89	94.23
CG6012	3.19	2.43	3.07	7.21	7.74	7.14
CG18173	25.78	24.76	29.89	73.49	68.72	62.24
CG31793	9.96	4.36	10.74	22.22	20.88	20.57
sni	22.96	26.06	22.37	63.5	61.4	56.41
CG8353	12.34	13.48	8.05	32.41	23.79	29.8
rho-6	0	0.07	0.06	0.17	0.05	0.11
CG6592	0.47	0.45	1.24	0.57	1.87	3.04
cv-2	2.86	1.46	3.18	7.27	6.94	4.77
Trxr-1	169.14	150.95	174.21	413.21	421.6	414.93
CG34454	0.05	0.2	0.28	0.25	0.94	0.15
loco	5.07	3.57	5.48	13.24	11.63	10.8
CG9184	0.2	0.09	0.17	0.39	0.37	0.4
obst-H	0.29	0.22	0.26	0.59	0.95	0.4
CG31809	0.12	0.13	0.06	0.34	0.32	0.12
CG6277	266.13	259.28	274.05	637.42	677.29	696.16
bor	20.45	17.11	22.47	53.44	53.45	44.06
CG11878	203.49	188.3	194.86	439.36	506.42	529.05
l(2)03659	1.41	1.22	1.72	3.17	3.52	4.24
Prip	27.9	26.33	26.87	67.69	68.52	66.98
CG8924	0.24	0.5	0.23	0.36	1.71	0.36
CG5348	0.03	0	0.03	0.07	0.04	0.04
CG13022	0	0.06	0	0	0.05	0.1
Ir7g	0.06	0	0.02	0.08	0.05	0.07
CG12698	0	0	0.04	0.02	0.06	0.02
corolla	0.03	0.02	0.03	0.02	0.18	0
ppk7	0.02	0	0.08	0.05	0.02	0.18
CG5421	0.02	0	0	0	0.03	0.02
lov	0	0.03	0.01	0.04	0.03	0.03
CG34342	0	0.02	0	0	0.05	0
CG32037	0	0.04	0.06	0.11	0.11	0.03
CG7330	0	0.02	0	0.03	0	0.02
CG18223	0.02	0	0	0.03	0	0.02
CG14187	0	0	0.04	0.1	0	0
CG45116	0	0	0.08	0.2	0	0
CG3610	0	0.02	0	0.01	0	0.04
Mst89B	0	0.03	0.05	0.03	0.05	0.12
sr	0.02	0.01	0.01	0.04	0.04	0.02
Cad96Cb	0.05	0.06	0.07	0.12	0.19	0.14
CG17195	0.04	0	0.04	0	0.13	0.07
ppk24	0.02	0	0	0	0.05	0
CG18131	0.23	0.17	0.18	0.37	0.35	0.73
Hsc70-5	72.76	57.13	74.8	170.26	178.75	162.68
CG12310	1.33	2.36	0.56	4.1	2.26	4.25
CG33514	161.41	178.54	149.33	399.98	403.36	416.88
RPA2	3.42	7.92	2.55	10.07	14.56	9.97
CG1416	26.43	26.04	26.82	60.94	67.59	68.71
mu2	0.48	0.94	0.47	0.62	3.12	0.95
Hsp83	665.22	488.51	868.84	1473.67	1794.43	1748.63
GstO2	57.89	55.66	48.2	128.09	128.94	143.03
Ranbp21	3.42	1.49	3.35	6.41	8.17	5.82
FASN2	0.14	0.16	0.17	0.58	0.19	0.39
Hex-A	29.68	15.22	35.13	63.82	65.35	68.17
CG2909	4.01	3.74	4.66	9.11	10.82	10.66
smp-30	97.34	76.7	72.12	180.83	188.28	236.29
CG5323	21.29	32.64	23.99	64.6	67.96	59
CG44261	0	0.17	0.14	0.32	0.25	0.19
CG7742	0.48	0.18	0.76	0.84	1.09	1.55
CG43295	0.2	0.4	0.27	0.69	1.07	0.37
del	0.96	0.4	0.84	0.97	2.86	1.55
Hsc70Cb	38.71	25.87	38.05	79.01	85.98	85.81
hd	1	0.79	0.91	1.92	2.6	2.07
mal	14.06	9.97	13.89	30.11	32.76	29.5
Cyt-b5-r	8.65	8.13	12.32	29.55	21.9	19.42
CG9123	0.17	0.43	0.25	0.08	1.83	0.16
CG3699	157.58	133.38	118.52	341.02	296.48	358.52
CG43131	0.07	0	0.07	0	0.13	0.21
arg	0.5	0.61	0.41	1.11	1.49	1.09
CG9780	0.38	0.68	0.88	1.72	2.03	0.95
CG8870	0.54	0.5	0.55	1.2	1.56	1.09
CG34291	0.25	0	0.25	0.65	0.56	0
GstE6	173.33	176.95	149.95	370.09	408.74	429.87
Calx	15.26	5.89	14.98	31.84	26.18	29.25
CG2658	12.04	9.64	13.72	29.06	29.54	26.89
CG6126	23.55	18.74	24.07	58.58	50.24	51.28
TER94	91.15	62.86	85.82	188.12	198.15	191.58
CG12038	0.07	0.06	0.09	0.13	0.23	0.17
Pmm45A	17.25	12.66	16.25	36.11	36.11	38.93
GlyRS	9.71	9.16	10.12	22.88	24.44	22.46
ValRS	29.67	21.07	35.68	66.14	73.85	67.54
CG43235	0.05	0	0	0.03	0	0.09
Vha36-2	0.05	0	0	0.02	0.05	0.05
Amy-p	710.31	712.47	687.92	1813.42	1649.84	1601.82
CG13318	0.59	0.32	1.08	0.53	2.07	2.16
dpa	1.35	4.07	1.4	4.34	7.65	4.25
CG6055	0.51	0.52	0.26	0.87	1.19	1.01
Yp2	17.86	50.61	16.18	17.29	180.88	3.13
Pvf1	6.9	4.21	7.52	17.13	13.92	13.22
kek1	0	0.03	0.05	0	0.19	0
phr6-4	0.29	0.18	0.17	0.15	1.06	0.31
CG2982	8.78	6.14	7.85	16.02	21.34	16.68
CG9119	124.63	99.72	126.33	301.57	246.32	284.11
alpha-Est10	7.96	3.91	8.81	16.21	16.18	16.57
CG30432	0.11	0	0.11	0.34	0.07	0.11
Eip55E	40.09	35.56	42.71	87.23	98.45	93.58
CG2017	20.8	17.57	23.43	51.79	57.24	36.78
CG16985	97.25	118.62	99.14	255.19	251.15	233.77
Cctgamma	52.2	52.31	52.55	121.87	132.77	113.95
Zmynd10	0.15	0.03	0.11	0.12	0.42	0.14
CG6745	3	2.25	3.07	5.86	7.55	6.08
l(2)37Cc	23.71	28.26	25.26	61.63	63.71	54.89
CG17777	0.03	0	0.09	0.04	0.16	0.08
CG15370	0	0	0.03	0	0.07	0
lz	0.01	0	0.02	0.01	0.03	0.03
CG9503	0.04	0.08	0.09	0.1	0.3	0.09
CG6788	0	0.03	0.03	0.09	0.05	0
CG9752	0.76	1.17	1.07	1.38	3.76	1.86
CG14110	0	0	0.03	0.04	0	0.03
CG10899	0	0.03	0	0	0	0.07
CG11267	56.79	97.95	64.44	174.6	187.44	149.04
Plod	2.73	2.34	2.69	2.53	12.41	3.15
CG33158	3.61	3.02	3.79	7.82	8.49	7.9
CG12224	4.11	3.12	3.89	6.96	8.56	10.3
Tep2	1.2	1.02	1.24	2.36	3.14	2.53
Hs3st-A	0.04	0.03	0.06	0.13	0.08	0.09
Tcp-1eta	57.61	47.15	53.04	119.65	132.94	111.47
CG32572	0.44	0.37	0.33	0.87	1.06	0.7
CG10912	459.74	554.56	476.94	1202.58	1021.65	1214.4
Jupiter	3.74	6.19	4.1	8.07	15.76	8.29
dnk	2.67	5.06	3.49	8.31	10.3	7.04
Mctp	5.18	2.17	4.73	5.8	8.19	13.6
Phb2	58.1	62.04	61.15	142.46	142.64	128.66
Ser12	7.9	0	2.11	7.5	11.06	4.27
CG42566	0.34	0.18	0.31	0.22	0.96	0.71
CG6834	40.77	35.2	51.68	84.71	99.99	105.88
CG16892	2	2.36	2.67	5.3	6.34	4.31
CG34189	0.41	0	0	0.31	0.56	0.06
cort	0.17	0.45	0.13	0.22	1.39	0.09
CG3631	1.97	0.97	1.72	3.26	3.5	3.79
wdp	118.22	69.46	121.67	246.51	219.5	230.88
Tcp-1zeta	62.07	59.33	61.24	129.81	149.1	132.09
beta4GalNAcTA	36.38	23.43	33.77	74.5	62.91	73.15
Lim1	0.01	0.01	0.02	0.02	0.05	0.02
CG9689	0.01	0	0.03	0	0.04	0.05
CG6739	0	0.01	0.03	0.01	0.08	0
CG7568	0.01	0.02	0.01	0.02	0.01	0.06
CG13075	6.07	3.35	4.3	9.47	10.33	11.06
CG9331	66.26	59.76	56.34	139.24	127.32	142.42
snk	0.07	0.09	0.09	0.11	0.33	0.12
betaTub60D	17.06	13.99	17.33	39.05	33.85	35.08
CG17991	0	0	0.13	0.06	0.08	0.15
AsnRS	42.62	55.13	64.88	118.55	129.88	113.88
DNA-ligI	1.12	1.88	0.85	2.26	3.84	2.47
gfzf	5.02	3.27	4.82	9.06	10.56	9.56
His2Av	22.51	32.95	23.48	53.28	67.95	54.24
CG30496	2.76	2.4	1.98	5.09	5.44	5.34
CG17764	0.06	0.03	0	0.02	0.13	0.05
alpha-Est8	17.19	10.63	17.25	34.89	28.69	36.57
CG8173	0.1	1.47	0.2	0.33	3.26	0.34
LBR	1.18	1.47	1.03	2.59	2.71	2.86
edin	1.09	0.76	1.28	2.98	2.42	1.54
CG42269	4	2.16	1.21	4.91	5.47	5.96
CG14339	0.04	0.09	0.01	0.12	0.08	0.11
CG5509	0.09	0.05	0	0.15	0.08	0.08
CG3788	0.23	0.49	0.27	0.24	1.64	0.31
AOX1	424.64	231.45	361.71	727.64	718.83	804.35
CycE	0.24	0.5	0.31	0.66	0.91	0.75
IM33	205.54	226.94	192.86	450.16	511.17	418.21
CG10336	0.33	0.71	0.37	0.92	1.45	0.74
Ser8	47.46	44.43	119.16	146.29	146.78	172.38
CG13654	2.91	1.46	2.68	5.04	4.97	5.52
Burs	9.56	16.05	9.98	27.19	22.66	28.54
Prosalpha6	48.38	66.07	47.79	124.7	120.15	112.21
Semp1	0	0.05	0	0.03	0.04	0.04
CG13296	0	0.03	0.02	0.03	0.02	0.06
Cpr72Ec	0.05	0	0	0.01	0.1	0
CG42331	0.13	0.02	0.05	0.15	0.16	0.13
Hsc70-4	538.99	458.61	571.77	1096.95	1230.13	1120.02
CG5527	0.13	0.24	0.4	0.65	0.7	0.34
Aatf	6.06	6.5	6.47	13.65	16.33	11.78
Hsp67Ba	0.21	0.09	0.12	0.1	0.62	0.2
PEK	19.22	9.43	18.4	35.02	35.1	32.92
Irp-1B	103.89	81.02	104.18	221.27	201.5	209.41
AlaRS	37.78	31.15	40.47	78.76	86.05	74.36
Sherpa	23.38	13.57	22.63	41.4	43.81	45.04
CG6034	0.41	0.36	0.22	0.71	0.85	0.6
GstD8	5.94	5.86	5.03	10.23	11.94	14.55
Arc2	5.32	6.94	5.48	14.25	12.76	11.67
teq	0.65	0.34	1.42	2.4	1.88	0.96
Mal-A1	1655.09	636.11	847.15	2191.97	2012.53	2616.46
CG32495	0.38	0.3	0.43	0.73	0.91	0.77
l(1)G0045	2.26	2.09	2.08	4.53	5.5	3.93
eIF-2beta	153.09	222.71	154.92	383.35	401.86	366.98
CG31075	21.56	14.95	17.32	33.95	40.5	42.4
CG10445	0.29	0.18	0.41	0.46	0.92	0.53
CG12970	1.5	0.67	0.62	2.13	1.53	2.39
CG13091	0.03	0.04	0.05	0.1	0.03	0.13
dyl	0	0.04	0.02	0.03	0.05	0.05
Sox100B	4.44	2.25	3.3	6.98	6.29	8.34
CG8258	67.28	59.18	67.49	133.47	155.11	130.84
CG43179	0.23	0.17	0.34	0.56	0.47	0.57
CG34194	24.23	27	22.38	53.24	50.98	54.88
Got2	180.23	153.02	174.04	392.62	341.82	358.83
CG45061	6.87	5.37	16.7	22.39	21.88	18.09
Ndae1	23.69	9.56	21.8	43.43	35.81	39.37
CG8249	8.73	6.95	8.99	17.99	16.1	19.06
cysu	0.04	0.01	0.08	0.05	0.14	0.09
tam	1.94	1.44	2.02	3.59	4.39	3.65
CG18596	5.39	3.8	4.7	9.06	10.78	10.06
CG33468	3.09	3.83	4.26	8.84	8.29	6.91
CG3430	1.5	1.67	1.09	2.54	3.6	3.02
Orc2	0.69	1.21	0.62	1.48	2.57	1.36
CG7841	10.38	6.54	10.68	18.72	20.71	19.81
CG14990	0.52	0.26	0.66	1.39	0.98	0.72
CG32260	0	0.04	0.03	0.04	0.03	0.08
Oamb	0.02	0.02	0.03	0.05	0.07	0.03
CG13564	0	0	0.07	0.09	0.06	0
CG8728	25.25	26.25	29.39	59.76	60.47	52.86
dgt4	0.12	0.21	0.1	0.3	0.38	0.24
GstE3	246.62	249.41	236.04	506.64	541.58	517.02
CG11425	3.26	5.91	5.05	9.95	9.91	10.54
CG18446	0.25	1.63	0.37	0.13	4.59	0.09
Rpn1	54.56	45.9	52.71	105.91	113.82	107.58
Oat	1.4	1.2	0.96	1.74	3.97	1.89
Hmt-1	35.97	25.21	37.23	71.01	70.28	68.75
CG15286	0.06	0.03	0.06	0.16	0.05	0.11
CG12061	0.07	0.03	0.21	0.25	0.31	0.1
inaD	0.08	0.01	0.07	0.07	0.07	0.2
mus101	0.61	0.25	0.84	1.08	1.43	1.1
CG42759	0	0.22	0.28	0.3	0.67	0.09
Cyt-b5	459.31	621.47	569.61	1139.38	1176.44	1180.1
Nup205	3.3	2.43	3.8	5.78	9.2	5.2
Zip89B	16.12	11.15	15.34	25.51	30.96	33.65
Nep4	0.12	0.04	0.28	0.33	0.31	0.29
ThrRS	35.93	35.44	40.74	86.05	83.93	66.91
icln	3.24	4.53	3.43	6.76	10.48	6.42
Rpn2	30.48	23	30.49	56.02	62.2	59.14
CG13083	0.03	0	0.06	0.08	0.03	0.08
CG17575	0	0.06	0.03	0.1	0.07	0.02
CG5789	9.59	3.71	9.73	13.44	22.33	12.75
Cyp4g1	10.11	29.03	15.2	56.86	15.47	41.91
DIP-epsilon	0.13	0.09	0.18	0.21	0.29	0.34
CG5050	0	0.02	0.08	0.01	0.16	0.04
CG3520	1.48	0.99	1.82	3.06	3.16	2.78
CG8460	6.42	4.28	5.26	10.27	12.27	10.94
APP-BP1	5.19	4.78	5.96	11	12.29	10.11
CG1582	8.61	4.87	8.62	15.24	16.41	14.66
Tspo	73.43	103.96	65	160.15	171.94	175.2
Vha16-5	0	0.11	0	0.15	0.08	0
Ssadh	41.4	38.88	38.95	81.58	80.05	87.46
CG14183	0.17	0.15	0.26	0.26	0.42	0.53
Prosalpha3	74.85	86.35	76.05	168.14	169.7	156.86
Ubi-p63E	31.17	27.79	35.18	64.62	68.35	63.17
Msh6	0.73	0.7	0.61	0.9	2.37	0.98
CG13658	42.15	40.79	42.83	78.93	88.13	94.96
CG8607	2.38	2.55	2.8	4.42	6.57	5.11
Keap1	7.72	5.62	8.13	15.4	14.27	15.02
cmet	0.11	0.17	0.09	0.17	0.36	0.24
Rpn5	54.2	49.9	47.69	98.7	110.29	106.89
Adgf-A	48.98	34.65	42.87	92.34	77.11	93.65
CG45060	19.16	22.67	26.36	49.25	41.21	51.31
Prosalpha4	66.82	90.01	66.7	158.81	155.19	150.69
AspRS	134.59	132.12	138.35	273.98	284.55	283.23
Blm	0.49	0.33	0.59	0.71	1.37	0.85
Gcn5	11.91	9.94	12.19	24.29	25.33	21.05
frma	0.23	0.17	0.27	0.58	0.55	0.26
CG9393	11.87	11.19	10.74	22.69	24.14	23.28
CG6041	71.07	70.88	57.48	148.08	127.09	138.21
Ssrp	5.32	6.91	6.1	12.65	14.82	10.51
Rtca	4.4	4.09	4.44	9.48	8.82	8.48
CG1468	2.86	2.73	2.74	7.27	5.99	3.99
CG13449	0.44	0.73	0.68	1.22	1.07	1.54
Mcm5	0.84	4.57	0.86	2.98	7.03	2.96
Tim10	1.13	1.28	0.99	2.7	2.36	1.97
CG8419	0.06	0.02	0.07	0.09	0.15	0.07
CG30082	0.23	0.19	0.04	0.26	0.43	0.26
CG5010	85.26	102.38	85.19	184.32	191.53	187.56
CG10916	2.89	3.74	3.72	7.78	8.12	5.46
Gnmt	0.8	0.57	4.99	4.98	4.06	4.08
CG14245	55.78	31.45	23.3	73.11	56.89	97.9
CG43880	0.06	0	0.12	0.04	0.05	0.28
Arl6	0	0.14	0.04	0.08	0.11	0.18
Efr	36.04	26	32.19	67.07	63.58	63.03
GstD7	18.48	20.33	15.11	35.1	36.78	38.94
CG7794	0.13	0	0.07	0.1	0.15	0.16
Usp5	11.37	9.72	11.42	21.48	23.5	21.63
jtb	0.32	0.49	0.25	0.26	1.57	0.34
CG31869	0.89	0.48	1.62	1.2	4.05	0.87
mfrn	28	15.99	28.98	54.11	49.37	45.79
Tsp42Ef	30.32	31.58	35.93	70.09	66.38	63.62
CG4377	204.5	151.59	126.36	335.52	310.57	340.49
bwa	5.21	4.3	5.06	9.59	10.42	9.74
CG31803	0.28	0.09	0.11	0.26	0.39	0.33
RabX1	8.36	6.33	7.1	13.89	14.09	16.48
CG1902	87.89	73.66	100.63	171.39	173.15	189.95
CG7744	3.9	2.27	3.77	6.18	7.48	6.6
SelD	5.99	7.39	5.44	11.85	14.23	12.25
CG30289	0.31	0.17	0.38	0.71	0.59	0.45
gt	0.22	0.25	0.11	0.38	0.4	0.4
rept	3.08	3.28	3.2	6.03	7.36	6.05
Rpn10	55.22	67.02	52.42	115.5	119.55	119.98
BI-1	114.27	126.87	119.2	244.87	246.5	240.6
rho	0.01	0.14	0.17	0.23	0.22	0.2
Cyp305a1	2.17	2.72	2.44	5.12	4.66	5.09
Prosbeta7	63.63	71.11	61.74	138.74	135.33	124.36
CG17681	0.56	0.38	0.5	0.95	0.86	1.11
LManIV	2.39	0.82	0.8	2.24	2.04	3.85
mtSSB	15.38	20.03	15.6	33.05	38.61	31.72
Rpt4	48.86	51.93	45.99	101.74	98.91	96.66
Nup154	4.14	2.57	3.72	6.28	8.31	6.53
CG11788	0.74	1.18	1.34	1.88	2.73	1.99
nxf2	0.57	0.86	0.62	0.9	2.42	0.83
Gr94a	1.03	0.4	0.69	1.44	1.43	1.42
Pa1	3.25	2.76	6.77	7.84	9.5	8.51
polo	0.27	3.42	0.3	0.81	6.29	0.97
Cct5	89.56	98.52	98.32	193.73	206.02	179.48
CG32755	1.98	2.59	2.12	4.8	4.4	4.33
CG13690	0.67	1.91	0.61	1.63	2.85	1.97
Mcm6	2.44	5.13	2.48	5.32	9.22	5.77
Rab23	0.15	0.65	0.16	0.12	1.64	0.18
Mocs1	10.64	8.75	10.92	19.5	21.18	20.56
png	0.38	0.68	0.72	0.41	2.96	0.22
MtnD	32.64	33.68	30.29	67.54	59.49	67.8
Rpn11	55.77	65.34	55.14	116.6	124.76	113.95
esc	1.49	1.06	0.97	2.01	2.73	2.35
26-29-p	30.81	26.13	29.49	49.15	78.25	46.68
mus308	0.47	0.49	0.56	0.75	1.5	0.81
CG2321	0.34	0.15	0.3	0.47	0.52	0.6
RtcB	14.33	16.1	18.06	34.6	33.92	29.07
T-cp1	58.83	59.99	60.06	116.43	131.78	111.75
CG5525	68.42	71.66	72.05	140.12	158.44	127.91
CG11898	26.57	10.91	26.14	46.76	37.23	43.83
MME1	19.78	22.14	16.57	39.27	42.98	35.22
CG8412	10.5	7.64	8.84	18.29	17.98	17.88
Jheh2	46.33	35.92	47.48	85.96	85.48	88.61
RpA-70	23.55	21.11	22.57	41.71	47.13	45.85
Cyp4d14	19.02	10.69	39.4	47.2	43.74	47.43
Prosbeta6	70.18	82.59	66.68	150.4	154.99	133.86
CG14105	0	0	0.15	0.03	0.27	0
Edg91	0.09	0.07	0.06	0.15	0.26	0.03
CG15930	0	0.02	0	0	0.02	0.02
CG1571	0	0.02	0.01	0.01	0.01	0.04
CG11294	0	0.02	0	0.01	0	0.03
CG8117	0.04	0	0	0.08	0	0
CG13008	0.02	0.01	0.01	0.01	0.02	0.05
zyd	0.54	0.34	0.66	0.6	1.81	0.67
Obp22a	0	0	0.03	0	0	0.06
CG34447	0	0	0.02	0	0.04	0
Sgs1	0.01	0	0	0	0.01	0.01
H15	0.01	0.02	0	0	0.05	0.01
CG9507	0.03	0	0.03	0.02	0.06	0.04
CG11322	0	0.02	0	0	0.02	0.02
Muc30E	0	0	0.01	0	0.02	0
Nos	0.04	0.04	0.04	0.04	0.11	0.09
prd	0	0.01	0	0	0.02	0
Mst36Fa	0.22	0.07	0.29	0.42	0.36	0.38
CG15130	0.05	0	0.05	0.1	0.05	0.05
CG18810	0	0.03	0.09	0.06	0.15	0.03
CG11630	0.05	0	0	0.02	0.06	0.02
CG33914	0.04	0	0.01	0.03	0.01	0.06
CG30378	0.03	0.03	0	0.02	0.05	0.05
gem	0.02	0	0.02	0.03	0.02	0.03
CG33017	0	0.01	0	0	0.01	0.01
CG5089	0.02	0	0.06	0	0.16	0
Nach	0.06	0.05	0.03	0.14	0.09	0.05
CG17290	0	0.03	0	0	0.01	0.05
CG13423	0	0	0.02	0	0.02	0.02
CG4329	0	0.02	0.03	0.02	0.05	0.03
ItgaPS5	0.02	0.03	0.01	0.05	0.04	0.03
CG11406	0.01	0.01	0	0.02	0	0.02
CG13587	0.03	0.04	0	0.02	0.06	0.06
BBS1	0.08	0	0.03	0.12	0.01	0.09
bma	0.01	0	0	0.01	0.01	0
Ir68a	0.06	0.06	0.06	0.1	0.15	0.11
CG7264	0	0	0.02	0	0.02	0.02
CG11905	0	0	0.01	0	0.01	0.01
CG13733	0.03	0	0.03	0.06	0.03	0.03
CG34254	0	0.13	0	0.07	0.19	0
CG18281	0	0	0.1	0.1	0.04	0.06
CG12984	0	0.04	0	0.02	0.03	0.03
CG9766	0.02	0	0	0	0	0.04
Ir87a	0	0	0.01	0.02	0	0
CG14355	0.02	0	0	0.03	0.01	0
Dop1R1	0.01	0	0	0.01	0	0.01
Gyc89Da	0	0.02	0	0.02	0.02	0
CG4836	0	0.01	0	0.01	0	0.01
CG13840	0	0.02	0	0	0.02	0.02
CG13617	0	0.01	0.01	0.01	0.02	0.01
CG14262	0.1	0.08	0.03	0.15	0.18	0.09
CG31021	0.02	0	0	0	0.02	0.02
CG31010	0	0	0.01	0	0.02	0
CG18672	0	0	0.02	0	0.02	0.02
Lgr4	0.24	0.07	0.24	0.29	0.38	0.43
brv3	0.25	0.03	0.17	0.38	0.36	0.16
CG10973	10.1	12.56	10.32	18.92	23.72	23.14
CG12744	0.87	1.24	1.22	0.58	5.15	0.91
brk	2.63	1.51	3.99	6.37	4.87	4.97
CG9305	5.33	4.33	5.58	10.12	10.98	9.21
RfC4	4.41	6.27	4.38	7.84	13.05	9.06
CG11089	7.86	5.81	7.5	13.23	15.61	13.23
JhI-1	4.94	4.11	5.95	9.61	11.23	8.95
CG11241	13.69	8.37	11.41	20.27	20.92	25.28
Rcc1	10.27	12.84	10.29	16.62	32.67	17
CG13599	0.22	0.74	0.29	0.42	1.37	0.69
CG3709	1.95	1.68	1.82	2.82	4.07	3.92
CG44437	0.33	0.04	0.18	0.22	0.47	0.4
LManIII	38.1	15.46	18.02	43.4	37.91	60.43
Gp210	4.96	2.31	4.28	7.09	8.58	7.2
Uch	30.9	30.16	27.37	58.51	59.22	57.27
CG2004	21.93	16.37	15.53	34.48	35.2	36.79
alpha-Est5	41.9	29.02	36.67	73.61	65.19	73.96
Pdh	0.16	0.12	0.15	0.13	0.32	0.4
CG13488	4.29	4.44	3.65	8.52	6.74	9.21
Rpn3	40.29	38.42	36.24	76.43	77.53	73.17
Hsc70-3	234.77	148.73	259.04	374.85	430.58	462.77
CG15784	93.98	90.77	92.3	174.59	164.45	207.63
Jwa	219.02	217.93	186.96	419	382.75	428.55
CG11671	82.17	110.59	58.33	164.78	161.65	167.88
sel	94.54	111.61	81.22	172.22	187.77	205.09
CG13631	7.21	5.84	10.45	16.7	14.96	14.52
CG17928	5.95	3.64	6.57	9.75	10.57	11.42
FKBP59	26.96	27.04	25.68	48.12	60.47	47.82
Kebab	0.11	0.1	0.06	0.12	0.28	0.13
Dcr-2	12.92	4.6	11.08	17.23	18.56	20.34
CG18213	0.24	0.31	0.25	0.42	0.59	0.56
CG4825	9.09	6.82	9.41	16.14	18.68	14.87
nrv1	144.37	88.31	148.02	263.79	231.04	250.78
St4	0.28	0.06	0.62	0.22	1.52	0.14
TwdlY	0.06	0.04	0.13	0.1	0.23	0.12
Mdr49	61.53	31.39	56.08	97.34	106.4	87.51
CG5267	0.55	0.06	0.7	0.66	0.58	1.32
Zwilch	0.25	0.58	0.26	0.41	1.19	0.53
CG6347	0.2	0.15	0.08	0.4	0.18	0.26
CG7033	67.77	65.1	72.77	130.18	141.49	129.56
CG11164	0.49	0.92	0.4	1.01	1.55	0.97
nsr	0.05	0.06	0.09	0.14	0.15	0.1
CG43187	0.98	0.59	0.92	1.58	1.42	1.85
Papss	11.52	8.85	12.46	22.38	20.97	20.58
mus81	0.99	0.34	0.89	1.19	1.86	1.27
Hmg-2	2.42	2.29	2.35	5.01	4.67	4.05
Sply	89.15	57.57	80.72	143.76	144.59	153.92
CG42855	0	0.04	0.14	0.09	0.19	0.07
Bet1	15.09	19.37	15.61	33.51	33.34	30.5
CG14961	0.26	0.33	0.47	0.56	0.71	0.79
COX7AL	0.06	0	0.11	0.07	0.15	0.11
FK506-bp1	35.69	45.1	30.14	56.33	99.99	58.94
tos	1.53	0.76	1.41	1.49	3.6	2.08
CG43114	0.21	0.43	0.8	1.49	0.77	0.53
c(3)G	0.51	0.43	0.65	0.23	2.48	0.37
CG31296	0.46	0.32	0.47	0.51	0.99	0.92
CG17266	2.47	3.95	2.46	5.55	5.98	5.66
Rpt5	49.39	47.94	47.8	91.4	93.83	95.47
Grd	0.56	0.31	0.48	0.76	0.88	0.97
NAA15-16	22.14	13.83	20.51	35.42	40.79	32.96
ex	5.44	1.92	5.35	7.94	7.47	9.15
Inos	41.62	42.95	41.64	71.89	87.85	84
Nup358	11.95	5.18	11.21	16.44	21.21	17.06
RanGAP	4.01	5.58	4.63	7.7	11.66	8.08
CG8531	33.67	35.25	33.17	64.83	66.18	65.88
Prosbeta5	66.21	74.59	61.96	132.29	133.88	124.81
Prosbeta2	79.46	89.56	77.29	158.41	164.65	150.62
Hr38	0.06	0.03	0.04	0.05	0.09	0.11
ver	2.24	3.28	2.66	5.04	5.38	5.31
Mkp3	1.72	1.39	1.66	2.95	3.53	2.69
trk	0.26	0.32	0.19	0.22	0.88	0.38
Cdc6	0.46	1.5	0.31	1.11	1.92	1.33
eIF2B-delta	8.19	8.19	8.87	17.22	16.69	14.57
CG9471	47.66	65.9	52.45	112.55	103.93	102.1
CG11710	12.19	10.8	12.82	22.18	23.26	23.26
CG7791	10.13	10.08	11.38	20.14	19.92	20.47
CG33090	11.41	8.62	12.99	23.39	22.62	17.25
Cyp6a20	17.53	15.44	23.55	43.01	37.33	27.93
Art1	14.48	16.23	14.3	26.81	35.65	23.67
CG14215	3.53	1.87	3.17	5.3	6.02	5.07
Tom70	5.76	5.02	6.2	10.68	11.11	10.66
smg	2.43	0.92	3.14	2.22	7.6	2.58
CG10177	1.07	1.45	1.38	2.68	2.15	2.62
CG1703	27.01	22.98	27.13	45.27	52.79	49.25
CG12594	0.06	0.03	0.02	0.06	0.1	0.05
zld	0	0.1	0.01	0	0.21	0
Droj2	100.82	81.19	105.3	182.83	186.41	178.88
CRMP	6.82	4.63	7.95	12.72	11.4	12.88
CG8097	1.13	0.94	0.91	1.97	1.82	1.89
CG9773	17.36	18.98	15.6	33.92	34.48	30.59
tty	0.03	0.13	0.05	0.04	0.34	0.02
Hsc70-2	0.45	0.76	0.57	1.15	1.1	1.14
dao	0.09	0.14	0.08	0.03	0.53	0.03
CG12321	23.12	26.97	24.15	46.14	48.18	46.95
dah	0.03	0.36	0.12	0.13	0.71	0.13
pont	12.45	11.75	11.67	21.5	26.86	19.86
Adgf-D	0.92	0.7	1.29	1.96	2.36	1.21
CG15233	0	0.1	0	0.11	0	0.08
CG3323	0.04	0.05	0.01	0.02	0.15	0.02
CG34040	14.49	5.28	3.33	11.99	8.38	23.46
KCNQ	22.51	13.3	21.83	37.17	33.99	38.2
CG16734	1.39	1.33	1.54	2.52	2.9	2.64
Rpt1	74.46	78.79	73.4	145.87	146.94	135.98
SerRS	49.74	54.24	52.62	96.8	99.65	99.5
Grip84	1.53	1.24	1.56	1.89	4.55	1.74
pie	0.18	0.24	0.12	0.24	0.55	0.23
Gclm	96.77	106.74	111.98	190.15	183.13	221.47
CG10178	9.56	6.1	7.62	15.51	11.49	16.84
Hmgs	18.14	14.98	19.58	34.76	36.36	28.11
Taf7	2.21	1.96	2.11	3.55	4.11	4.16
Caf1-105	0.91	1.02	0.87	1.4	2.2	1.67
Mrp4	16.63	7.83	15.81	25.99	25.28	24.52
Nek2	0	0.22	0.03	0	0.45	0.02
CG32174	0.43	0.33	0.23	0.5	0.7	0.66
Prosalpha5	51.57	68.31	49.53	106.47	109.17	102.52
obst-I	0	0.44	0.05	0.21	0.37	0.34
Rpt2	63.54	72.48	65.33	128.78	128.77	120.44
CG42364	0.36	0.06	0.47	0.34	0.61	0.72
Cyp6d2	21.94	20.48	21.05	33.2	33.97	51.89
Cat	329.31	267.79	261.41	537.04	520.39	550.59
CG31674	33.06	28.28	33.81	55.63	54.48	68.07
wus	0.22	0.3	0.18	0.23	0.88	0.2
CG10910	73.49	61.63	50.94	102.15	121.32	124.52
Nup160	3.65	2.88	3.75	5.46	7.9	5.86
Mp	0.06	0.07	0.1	0.04	0.31	0.08
ana3	0.27	0.23	0.33	0.35	0.83	0.37
Mat89Ba	3.24	2.76	2.99	4.63	6.9	5.25
grp	6.7	6.26	6.27	10.62	15.1	10.17
CG12264	32.84	39.58	34.26	67.09	67.2	64.71
Gbp3	0.22	0.37	0.59	1.05	0.71	0.44
CG34256	0.26	0.05	0.13	0.31	0.39	0.12
CG32512	9.29	6.25	10.04	17.76	16.5	13.4
Top2	6.4	6.29	6.59	8.96	16.97	9.98
CG13926	14.67	18.68	14.86	28.68	31.32	29.63
CG2124	1.29	0.92	1.18	2.26	2.18	1.86
lds	1.89	1.74	1.59	2.49	4.67	2.54
CG7280	6.33	5.07	6.2	11.57	10.74	10.39
CG33116	9.74	6.21	8.79	16.89	14.02	15.05
phm	0	0.06	0.01	0	0.13	0
CG42512	0.01	0.02	0.04	0.03	0.03	0.07
CG43896	0.11	0.02	0.08	0.12	0.18	0.09
Pgi	93.7	77.12	96.58	163.99	161.31	170.63
CG43267	0.18	0.11	0.19	0.3	0.5	0.09
CG17239	5.58	0	0.31	3.42	6.73	0.77
CG13741	1.11	1.08	1.37	0.79	4.85	0.96
Rpn7	62.01	62.13	62.12	116.74	118.15	110.36
Roe1	34.18	36.47	34.3	66.13	65.97	62.41
FucTA	0.33	0.08	0.34	0.44	0.41	0.54
CG46281	0.2	0.15	0.33	0.26	0.39	0.61
CG13794	0.68	0.3	1.33	1.67	1.18	1.43
mld	1.68	0.78	1.88	2.28	3.25	2.51
CG13218	0.06	0.08	0.13	0.21	0.23	0.06
CG13005	1.18	0.75	0.93	1.1	2.99	1.2
CG17904	24.38	27.36	24.35	45.52	48.47	46.7
Nup93-1	6.97	5.47	6.88	11.4	13.59	10.72
CaBP1	40.08	44.75	37.57	71.75	77.91	76.53
rt	0.04	0.39	0.03	0.05	0.76	0.04
CG4949	0.29	0.51	0.36	0.39	1.25	0.5
CG13707	4.41	2.72	4.95	6.84	6.74	8.7
PHGPx	122.54	183.55	134.01	280.91	283.17	247.45
PSR	22.4	22.56	23.9	42.05	45.32	39.51
CG5644	0.4	0.28	0.33	0.8	0.74	0.32
ref(2)P	266.78	198.67	256.98	422.36	432.79	474.62
Kal1	0.76	0.64	0.73	1.14	1.53	1.25
CG1172	2.39	1.51	2.39	3.68	3.9	3.99
Fdx1	8.5	11.97	9.65	18.81	18.97	17.57
CG9953	34.44	28.82	32.98	53.19	71.14	52.44
dlt	1.13	0.95	1.33	1.76	2.63	1.87
rho-7	12.2	12.68	12.34	23.51	22.68	22.13
CG1764	1.03	1.11	1.14	2.12	2.07	1.83
dre4	13.13	8.72	12.8	19.92	23.65	19.99
CG10996	0.03	0	0.03	0.02	0.02	0.07
CG42749	0	0.04	0.02	0.03	0.07	0.01
Rbf	12	7.57	12.08	18.71	20.52	18.76
CG7506	20.86	26.11	15.68	37.61	38.99	38.13
Rpn8	37.24	39.25	39.38	69.06	72.17	70.94
clu	18.31	7.02	17.9	24.28	28	26.82
Usp14	35.21	38.26	34.04	62.23	66.97	67.38
a	0.44	0.29	0.55	0.54	1.06	0.74
CG33172	1.89	0.86	1.55	2.02	3.36	2.48
CG30022	38.29	40.98	40.22	69.56	73.14	75.69
SPoCk	9.36	3.77	10.55	14.87	15.35	13.04
CG16965	30.25	19.91	23.47	46.57	42.01	45.91
thoc6	0.82	1.15	1.31	1.82	2.27	1.9
CG31391	0.04	0.05	0.14	0.1	0.18	0.14
mus304	1.09	0.91	1.36	1.84	2.43	1.86
CG18754	0.06	0.06	0.05	0.14	0.09	0.08
CG42807	31.57	25.13	35.37	50.89	51.88	65.03
Pomp	33.96	47.44	36.68	75.79	72.27	66.97
CG11377	20.98	16.44	21.29	34.33	35.52	36.97
Prosbeta1	83.4	102.43	77.51	165.85	161.52	150.88
Rpt6	77.12	84.36	75.21	141.33	145.61	142.71
Cubn	3.46	1.51	3.17	5.01	4.61	5.14
CG6236	11.91	9.02	11.29	20.36	19.85	18.13
Nup133	3.31	2.83	2.77	4.82	6.48	4.83
CG43351	2.31	2.16	1.94	2.95	4.7	3.95
CG15657	0.07	0	0.14	0.07	0.15	0.16
Prosalpha7	60.84	88.27	59.15	126.42	126.11	124.22
AIF	12.47	9.36	12.98	20.58	21.67	20.67
CG4757	0.1	0.05	0.16	0.06	0.3	0.2
Nmt	24.13	20.39	20.98	39.36	42.45	36.46
CG7065	4.6	2.43	4.96	6.78	7.32	7.54
Uch-L5	5.97	7.71	6.9	11.48	13.23	12.43
p47	31.94	30.23	32.76	58.61	57.81	54.88
CG2918	56.02	44.31	57.08	88.59	95.41	100.02
Prx2540-2	0.96	1.92	1.41	2.45	3.05	2.24
CG4300	13.94	11.72	14.26	22.45	25.84	23.72
Gp93	206.48	192.14	213.4	344.08	362.83	396.54
CG7985	0.58	0.5	0.74	1.11	1.16	1.01
Sema2a	2.18	1.71	2	2.6	4.43	3.58
Cpr47Ef	0.03	0	0.12	0.01	0.22	0.04
CG13460	0.15	0	0	0	0	0.27
Gr98d	0	0	0.05	0.02	0	0.07
CG6661	0.03	0.02	0.05	0.03	0.06	0.09
CG42296	0.34	0.16	0.35	0.41	0.51	0.61
Cnx99A	66.28	47.95	62.02	100.56	108.35	108.33
Mal-A6	497.11	126.21	240.84	434.3	404.47	716.49
CG3919	0.52	0.51	0.56	0.73	1.21	0.92
spn-B	0.74	1.07	1.07	1.72	1.97	1.49
Prosalpha1	0.91	1.42	1.13	2.37	2.3	1.55
CG30154	7	6.01	5.97	12.04	12.77	9.31
l(2)10685	3.31	2.98	2.75	5.44	5.74	5.06
CG6744	6.69	6.55	5.73	10.58	12.42	11.07
La	40.95	41.91	38.81	67.23	82.07	69.11
Smyd4-1	1.45	1.48	1.41	2.44	2.79	2.56
CG3964	0.06	0.21	0.07	0.16	0.29	0.16
ValRS-m	2.26	1.58	2.32	3.72	3.81	3.52
CG11638	0.31	0.13	0.19	0.28	0.46	0.39
CG13185	2.95	0.83	2.25	3.02	4.48	3.31
Gmer	7.01	6.76	7.47	13.98	12.78	11.31
ago	12.24	6.57	12.53	18.32	19.44	18.36
CG11384	4.04	2.99	5.14	8.33	7.27	6.19
Ntf-2	5.75	6.91	6.05	11.02	11.34	11.12
CG5882	0.15	0.08	0.1	0.16	0.26	0.17
CG9870	1.32	1.08	1.04	2	2.15	2
CHKov1	9.73	7.46	11.6	19.07	17.49	14.91
AOX2	0.15	0.06	0.26	0.23	0.3	0.31
CG7593	2.68	4.85	2.47	5.53	6.39	5.95
Amy-d	1192.61	973.99	1231.96	2013.38	2036.34	2021.31
CstF-50	3.06	3.31	3.2	5.71	5.9	5.48
Trc8	13.87	8.25	12.96	22.14	20.4	20.07
Rpn6	34.43	33.3	35.01	59.68	61.1	62.51
Ote	0.67	2.5	0.81	1.6	3.97	1.53
Nup50	14.03	15.8	13.57	24.43	27.51	25.44
CG6071	0.12	0.05	0.15	0.13	0.28	0.16
Drep2	0.46	0.21	0.47	0.35	1.35	0.33
p53	4.49	4.51	4.68	7.86	8.75	7.75
PIG-C	1.49	1.71	1.4	2.61	3.15	2.43
Nnf1b	0.42	0.46	0.3	0.28	1.11	0.71
CG2046	18.19	23.01	17.65	35.36	34.09	35.28
eIF2B-epsilon	8.35	8.4	9.49	15.16	16.81	14.72
Socs36E	6.49	5.49	7.89	13.79	12	9.55
Prosalpha2	92.96	116.14	89.16	179.71	182.15	168.41
GstE14	0.03	0.12	0.03	0.02	0.3	0
CG13623	10.92	15.56	9.61	21.97	22.37	19.82
CG7294	0.12	1.04	0.37	0.64	1.45	0.63
dUTPase	2.94	6.86	3.55	6.89	10.29	6.55
srl	4.16	1.66	4.09	4.42	7.85	5.34
CG6465	43.82	45.66	50.54	93.39	71.96	83.45
mesh	157.72	74.68	144.83	241.76	207.87	220.64
Rrp45	2.24	3.17	3.18	4.96	5.67	4.63
Updo	44.04	51.92	50.11	87.54	91.02	80.81
ry	20.33	11.11	18.7	30.92	26.45	31.65
MetRS-m	1.22	1.14	1.29	2.32	2.16	2
Ranbp9	10.88	7.17	9.98	15.11	19.46	15.18
Nse1	0.41	0.52	0.31	0.46	1.19	0.55
CG4880	1.68	1.05	1.69	2.46	3.19	2.19
CG4302	89.34	84.3	86.96	158.66	151.64	151.93
feo	0.27	2.91	0.31	1.12	4.19	0.88
Adck	5.9	6.47	6.77	11.3	12.79	9.85
Gale	108.01	106.26	124.51	224.92	192.77	182.67
Caf1-180	2.13	1.95	1.84	2.72	4.59	3.18
Prosbeta4	53.56	68.78	50.92	106.33	103.67	96.97
CG14696	3.66	2.39	2.93	5.18	4.96	5.77
Ubqn	41.23	18.01	39.3	60.03	56.73	57.8
CG8771	1.9	1.22	1.91	2.55	3.61	2.75
CG1371	31.99	20.99	33.54	51.7	49.62	51.92
RfC3	1.48	3.11	1.6	2.9	4.41	3.65
mei-9	2.3	1.46	1.85	2.82	3.95	3.16
CG4069	5.43	6.01	4.62	7.74	11.97	8.68
miple2	27.01	29.25	27.08	46.77	46.42	54.13
CG11577	9.93	9.61	9.79	15.16	18.05	18.61
Nep5	0.16	0.04	0.1	0.15	0.24	0.14
CG15312	0.17	0.11	0.19	0.05	0.67	0.11
Nsf2	9.19	6.49	9.63	15.15	14.94	14.58
CG42816	0.03	0.06	0.08	0.07	0.09	0.14
NimB1	0.15	0.13	0.23	0.29	0.36	0.25
MED23	2.42	0.76	2.31	3.21	3.42	3.05
phr	0.57	0.93	0.65	1.18	1.74	0.87
GstE9	196.44	208.01	161.84	307.28	300.35	390.07
c11.1	15.8	6.27	16.8	23.27	23.67	21.54
CG16986	163.04	186.2	147.81	287.15	287.81	300.7
Muc55B	3.49	3.18	3.79	6.32	5.84	6.26
Fur2	1.57	0.9	1.81	1.58	4.23	1.71
CG6540	3.79	6.43	4.39	8.99	9.31	7.36
mdlc	2.09	2.54	2.46	3.48	4.73	4.24
CG5793	21.11	18.82	17.24	32.75	32.69	34.95
Pgd	159.33	124.1	172.84	276.98	263.4	260.59
Grip71	0.81	1.59	0.83	1.19	3.38	1.1
CG34216	0.12	0.2	0.17	0.1	0.53	0.23
Rpt3	55.09	65.91	57.24	106.57	105.67	100.46
Abp1	33.92	21.15	32.4	51.56	49.16	52.68
Drs	75.61	32.24	116.36	67.95	209.12	116.02
ade2	7.52	4.62	8.16	11.66	14.46	9.46
Sem1	19.48	26.78	18.18	34.92	42.45	35.55
HisRS	30.91	31.29	34.94	58.06	59.38	52.73
comm3	14.26	12.69	13.81	24.7	20.69	26.01
ico	7.41	6.09	7.25	11.3	12.69	12.34
CG9515	6.3	6.38	6.22	12.04	10.77	10.28
CG34434	0	0	0.04	0.05	0.02	0
xmas-2	2.13	0.85	2.34	2.87	3.47	2.97
CG15080	0.01	0.01	0.02	0.01	0.04	0.02
CG8065	0.04	0	0	0.03	0	0.04
CG13046	0.04	0	0	0.03	0	0.04
CG4706	0.04	0.03	0.01	0.03	0.04	0.07
CG43317	0.04	0	0	0	0	0.07
CG14100	5.64	4.49	4.46	8.95	8.67	7.91
shtd	2.81	1.24	3.14	3.8	4.98	3.79
Rpn9	32.65	39.4	33.19	60.76	61.69	61.53
MED14	4.88	2.51	5	7.19	7.72	6.75
CG17233	4.01	2.26	4.08	5.97	6.22	5.9
CG3775	0.55	0.25	0.98	1.39	1.1	0.62
CG32164	8.58	3.3	7.62	9.78	13.93	10.36
CG5626	0.22	0.22	0.27	0.19	0.64	0.41
CG4570	0.29	2.23	0.16	0.36	3.88	0.44
CG2970	24.06	29.67	25.8	48.18	47.9	42.77
Cas	13.24	7.19	11.4	16.12	21.62	17.81
CG32708	5.92	8.26	6.49	11.85	12.13	12.09
CG4611	4.24	4.87	4.4	8.14	8.05	7.38
l(2)k09022	6.27	3.26	5.07	7.07	10.37	8.03
AdenoK	19.64	21.78	17.9	37.1	35.03	31.33
CG5664	1.15	0.95	1.22	1.71	2.3	1.78
POSH	4.3	2.8	3.89	5.96	7.41	5.79
CG12909	5.84	6.73	4.79	7.96	13.8	8.5
oys	21.81	8.2	18.71	26.43	28.9	29.58
CG6028	193.54	192.97	171.29	327.48	309.65	334.91
CG13887	47.9	52.94	46.95	88.2	87.08	82.2
CG5510	17.12	17.2	19.62	33.45	29.54	30.97
CG5567	64.58	68.44	65.65	114.67	113.1	118.3
GstT1	34.76	38.31	38.02	67.08	69.93	56.45
CG13890	11.3	12.4	11.64	19.78	21.94	19.82
Prosbeta3	64.39	74.15	59.05	119.51	115.03	109.52
Rpn12	61.89	75.57	65.22	117.74	118.89	116.24
Plap	9.68	7.31	9.14	14.79	16.32	14.38
clt	16.1	18.41	16.46	30.6	34.48	23.65
CG2794	8.21	6.34	6.88	11.62	13.44	12.24
CG9662	1.62	1.28	1.14	2.24	2.92	1.87
CG17726	6.32	7.38	6.39	11.07	12.46	11.41
elg1	1.86	1.21	1.44	2.04	3.32	2.48
CG6962	2.16	2.04	2.52	3.77	4.24	3.67
yin	4.83	2.46	4.76	4.76	13.09	3.09
CG6425	0.09	0.36	0.16	0.28	0.57	0.21
CG14383	0.26	0.07	0.24	0.19	0.34	0.46
CG6230	32.22	14.87	31.73	47.71	44.23	44.91
CG7137	3.83	4.68	3.2	6.05	7.62	6.66
CG10654	0.52	0.57	0.31	0.61	1.04	0.78
CG31287	0.1	0.1	0.14	0.17	0.25	0.17
CG3499	16.79	14.34	18.03	28.83	29.01	27.45
CG1575	2.95	2.86	2.38	4.45	5.3	4.45
spz5	0.12	0	0.03	0.08	0.09	0.09
hoip	42.48	64.39	38.49	72.88	113.82	65.12
Kaz1-ORFB	1.12	0.97	1.42	2.49	2.23	1.36
ssp3	1.12	0.35	1.1	1.25	1.58	1.62
Dp1	83.87	30.95	82.12	110.05	116.56	114.39
CG31288	184.55	172.01	183.62	320.07	286.07	329.17
Dbp21E2	5.52	5	5.08	8.32	10.19	8.5
CG9723	5.34	5.15	4.96	8.87	8.51	9.37
Cyp4p3	10.34	11.51	10.08	20.05	20.38	14.83
Elp2	10.26	7.24	9.84	16.75	16.26	14.3
CG30008	2.04	6.44	2.26	8.14	3.63	6.81
Hmu	50.35	31.96	52.44	79.28	81.34	72.45
CDC45L	5	4.6	4.25	7.09	9.27	7.58
CG4078	2.18	1.1	2.09	3.02	3.36	2.9
SREBP	58.58	33.54	56.1	85.97	81.56	88.53
tex	3.9	4.45	3.13	6.62	7.67	5.54
CG33493	0.49	0.7	0.79	1.52	1.04	0.86
CG14676	0	0.04	0.07	0	0.13	0.06
CG8034	28.12	13.18	25.63	38.05	35.16	42.36
CG7737	2.68	2.17	3.85	4.93	4.71	5.38
IntS10	2.27	1.48	2.23	2.9	3.81	3.61
CG6337	11.4	7.31	8.26	15.2	12.93	18.41
NUCB1	87.86	70.85	91.59	143.76	142.81	145.06
eIF2B-alpha	20.12	25.75	18.29	38.27	36.82	35.46
CG11851	7.4	4.84	7.74	12	11.68	10.73
CG32756	1.05	0.95	0.94	1.65	1.61	1.8
CG6660	0.3	0.47	0.09	0.9	0.08	0.5
Uba1	61.42	35.29	61.47	88.04	97.22	86.83
Lam	5.74	5.4	5.87	8.68	11.24	9.33
CG43313	2.42	1.15	2.49	3.23	3.79	3.4
alpha-PheRS	25.25	26.97	26.01	44.09	48.64	41.7
Mipp2	2.69	1.26	2.26	3.83	3.17	3.67
MSBP	173.38	168.43	180.51	267.45	282.79	346.51
bsf	26.93	18.54	26.63	39.46	44.95	39.35
pgant3	7.48	5.3	6.72	12.44	10.92	10.11
Atpalpha	177.82	83.9	178.22	268.75	231.36	254.94
pch2	0.46	1.15	0.61	0.84	2.02	0.95
CG34261	0.74	0.3	0.51	0.54	1.54	0.58
CG8735	6.74	7.42	7.44	12.77	13.02	11.27
Coq2	8.53	6.47	8.28	12.9	14.61	12.43
Nup107	7.27	8.08	8.12	12.08	15.56	12.62
CG6201	1.79	0.87	1.62	2.72	2.35	2.27
Nop60B	19.17	19.74	17.27	26.81	41.48	28.03
CG31464	0.09	0.38	0.09	0.23	0.4	0.33
CG14628	0	0	0.07	0	0.12	0
CG13954	0.1	0.06	0.12	0.12	0.15	0.21
CG14323	0	0	0.07	0.02	0.03	0.07
CG15550	0	0	0.07	0	0	0.12
CG46302	0.05	0.06	0.1	0.06	0.21	0.09
bocks	9.91	8.4	8.63	14.93	16.1	15.15
Txl	63.94	72.64	61.23	109.12	116.03	113.46
SkpB	0.11	0	0.34	0.15	0.41	0.21
CG31546	0.79	0.84	0.37	1.02	1.2	1.2
Apoltp	0.71	0.5	1.27	1.93	1.52	0.79
l(3)72Ab	11.8	5.2	10.76	15.03	16.93	15.5
nopo	0.67	1.23	0.95	1.19	2.19	1.49
ERp60	258.63	251.98	261.28	433.52	443.42	442.03
MetRS	17.44	13.01	20.09	28.16	31.36	26.84
pnut	10.49	7.87	9.4	15.45	16.97	15.01
Mkp	0.09	0.11	0.04	0.09	0.18	0.14
CG5466	0.07	0.04	0.13	0.16	0.18	0.07
CG3790	1.03	1.05	1.14	1.99	1.69	1.82
CG34228	27.18	33.16	25.67	48.14	50.83	47.89
rudhira	7.47	2.52	8.46	10.28	10.35	10.87
Spt	0.61	0.4	0.56	0.8	0.95	0.93
CG8507	16.11	16.21	14.76	19.63	36.37	24.32
CG7997	4.48	3.54	4.14	6.89	7.53	6.31
LysRS	26.46	25.32	24.27	41.31	48.77	39.52
Slc45-1	16.91	8.21	13.07	20.87	17.22	26.99
stv	17.81	10.42	31.16	27.19	30.44	43.57
CG31777	2.49	5.03	2.46	6.27	5.01	5.72
Snx1	24.73	19.09	24.4	39.23	39.03	37.88
Fancd2	0.19	0.44	0.21	0.25	0.73	0.45
SmD1	9.74	16.68	9.73	18.67	23.18	19.64
Ski6	3.66	5.55	3.87	7.64	7.86	6.74
CG32036	0.05	0	0.05	0	0.17	0
Gat	0.08	0.02	0.1	0.06	0.21	0.07
CG9799	8.13	7.52	7.6	12.4	15.46	11.64
Elp1	6.68	4.75	6.77	9.71	11.87	9.33
GCS2beta	32.04	27.17	33.37	52.65	52.61	51.91
pic	11.68	7.81	11.77	16.17	20.26	16.63
Ran	45.63	45.37	45.87	72.65	83.15	76.5
CG7728	8.68	5.94	6.77	10.01	14.56	11.73
CG31759	0.4	0.18	0.41	0.5	0.64	0.54
nbs	2.92	3.11	3.24	4.58	6.27	4.88
Nup43	3.69	4.41	3.41	6.11	7.79	5.63
CG3011	21.5	19.4	21.61	32.97	39.46	33.63
Ugt	14.18	8.38	14.98	20.35	22.43	20.87
CG13144	0.08	0.13	0.15	0.24	0.17	0.2
CG10960	24.38	15.08	26.21	37.46	34.21	39.52
Grip128	1.49	1.36	1.74	1.95	3.79	2.03
CG13678	0	0.07	0.06	0	0.11	0.11
Cdc37	29.61	34.67	30.48	50.76	55.68	53.82
AIMP3	14.37	19.66	15.73	28.76	29.44	25.93
r-l	5.35	3.88	6.2	5.62	14.78	5.68
CG10463	4.06	4.05	3.41	6.29	6.63	6.54
Neos	3.24	3.29	2.84	5.58	5.31	4.93
CG11149	36.56	33.53	39.49	65.72	54.14	65.14
CG3513	0.16	0	0	0.05	0.07	0.15
CG11413	0.05	0	0.11	0.07	0.1	0.1
nito	4.38	2.68	4.29	5.95	6.63	6.56
CG32365	0.43	0.15	0.44	0.34	0.95	0.43
Tdrd3	8.05	6.54	7.64	11.6	13.49	12.39
CG17258	0.13	0.12	0.1	0.19	0.24	0.16
CG11426	34.84	36.88	41.61	68.46	55.37	66.93
CG7950	1.19	1.25	1	2.22	2.02	1.55
CG10140	0.64	0.95	0.49	1.38	1.39	0.73
CG7556	21.87	23.77	22.64	39.58	38.49	36.82
Tsp42Ep	0.18	0.24	0.24	0.42	0.4	0.29
CG5589	3.04	2.58	2.45	3.82	5.5	4.25
CG31798	0.35	0.13	0.43	0.45	0.57	0.51
Ddx1	10.93	7.34	9.96	15.42	15.61	16.43
TrpRS-m	3.71	2.12	3.67	5.29	5.22	5.46
CG14803	1.42	1.08	1.95	2.14	2.94	2.4
CG3376	3.31	1.76	2.32	4.11	4.44	3.87
Pgam5	8.86	9.81	8.63	15.95	16.94	12.99
CG8611	2.34	1.84	1.89	2.83	4.19	3.18
CG4407	28.65	27.58	30.58	53.45	50.64	41.77
Cyp6g1	150.72	81.98	150	186.07	187.37	269.46
stg	0.07	0.95	0.04	0.16	1.51	0.11
rg	0.13	0.03	0.12	0.16	0.15	0.16
CG3618	1.09	0.68	1.03	1.18	2.38	1.14
Bap170	3.91	2.42	3.43	4.86	6.45	5.07
qless	7.89	3.59	8.8	11.02	11.33	11.66
Sgt1	28.03	30.44	26.98	44.54	47.94	50.77
out	33.08	18.72	33.14	45.49	49.53	47.35
CG10738	0.16	0.06	0.18	0.17	0.31	0.19
obe	6.37	2.13	6.14	7.87	8.72	7.93
Pcl	3.04	1.16	2.53	2.99	4.77	3.51
LeuRS	19.43	15.79	23.71	30.98	36.63	31.06
CG4554	3.49	1.35	2.79	3.41	5.03	4.33
mthl9	1.16	0.94	1.42	1.84	2.02	2.03
Sar1	120.04	118.42	114.73	190.79	200.11	200
sofe	0.06	0.33	0.16	0.14	0.61	0.17
hoe1	0.8	0.32	1.08	0.66	2.32	0.7
beta-PheRS	23.87	22.36	23.06	37.61	41.66	36.45
CG1550	11.65	14.32	12.72	21.1	22.9	20.6
tral	22.16	11.43	22.04	22.2	46.4	24.28
MESK2	26.11	16.64	26.2	41.7	37.36	36.05
CG17260	2.41	1.95	1.83	3.36	3.55	3.42
Tom40	17.02	14.18	18.38	25.41	28.96	28.35
koko	2.13	2.83	2.03	2.84	5.76	3.06
Npl4	16.59	14.01	19.02	26.72	28.36	27.67
HP4	2.49	5.55	2.37	5.35	6.5	5.51
CG16984	0.06	0.03	0.06	0.09	0.08	0.08
CG17917	0	0.23	0.1	0.25	0.13	0.17
CG4438	0	0.03	0	0.03	0	0.02
CG42784	0.01	0	0.02	0.01	0.02	0.02
dtr	0.01	0.01	0.01	0.02	0.02	0.01
Or42a	0.03	0	0	0	0	0.05
CG13148	0.03	0.03	0	0.01	0.09	0
CG15905	0	0.03	0	0.02	0	0.03
bgcn	0.02	0.03	0.01	0.05	0.04	0.01
Aplip1	0.02	0.01	0	0.02	0.03	0
Dpy-30L2	0	0.07	0.11	0.04	0.26	0
CG42853	0	0	0.03	0.02	0	0.03
CG14651	0.01	0	0.02	0.01	0	0.04
CG10298	0.13	0.05	0.09	0	0.24	0.21
CG15498	0	0	0.03	0	0	0.05
CG13855	0.03	0.02	0.01	0.01	0.04	0.05
CG13842	0	0	0.03	0.01	0.04	0
Oatp33Ea	105.87	54.07	91.89	137.13	136.17	146.37
CG12325	4.87	2.83	3.68	4.92	8.07	5.97
Got1	157	118.44	144.85	227.91	225.97	246.27
msk	54.91	31.17	50.14	70.08	87.24	69.55
Gli	21.63	10.74	20.65	32.69	29.32	26.24
fs(1)K10	3.47	1.54	3.27	3.99	5.79	4
Uba4	2.77	2.93	2.86	4.53	5.23	4.48
CG7453	17.17	11.09	16.08	23.63	26.26	23.86
Mlh1	0.46	0.95	0.55	0.89	1.49	0.88
rin	10.48	4.04	10.9	11.5	16.83	13.95
N	0.56	0.47	0.78	0.75	1.43	0.83
CG17189	0.17	0.04	0.68	0	1.48	0
CG2691	12.3	6.89	10.63	13.79	20.63	15.14
RPA3	5.94	8.6	5.43	9.81	11.57	11.78
CG13609	0.17	0.16	0.2	0.19	0.43	0.26
Dhap-at	7.21	3.81	8.34	11.37	9.49	11.28
Mal-A2	199.73	141.09	159.4	275.5	242.52	312.35
mbm	6.78	7.29	5.57	8.02	15.46	9.1
okr	1.05	0.82	1.09	1.38	2.2	1.33
CG1234	8.25	6.9	6.89	10.68	14.32	11.55
yellow-k	0.22	0.54	0.26	0.4	0.75	0.54
CG5953	2.68	1	2.75	3.19	3.78	3.68
CG10505	26.69	11.96	26.35	36.93	35.36	35.33
CG9641	0.69	0.65	0.78	0.83	1.87	0.81
CG18870	1.19	0.64	1.68	1.59	2.56	1.66
CG8010	11.05	11.5	11.22	17.04	23.17	15.68
Cpr100A	0.02	0	0.24	0.02	0.41	0
comt	0.21	0.15	0.39	0.18	0.88	0.18
Dcr-1	2.61	1.36	2.42	3.24	3.9	3.42
Ser7	0.63	0.43	1.5	1.75	1.48	1
CG14516	2.57	1.87	3.08	1.84	8.21	2.37
Dbp73D	3.51	3.16	2.37	4.19	6.02	4.72
fzr2	0.57	0.53	0.65	0.94	1.12	0.83
CG5126	33.33	30.57	29.61	49.18	53.49	51.7
CG3008	16.05	13.69	16.41	25.24	27.8	23.13
CG33303	31.21	29.26	32.02	51.5	51.42	49.72
Mcm7	0.75	4.78	0.73	2.58	5.12	2.63
CG12817	0.06	0.04	0.1	0.1	0.11	0.12
CG33267	0.18	0.65	0.14	0.41	0.61	0.58
fat-spondin	1.59	1.43	2.1	3.46	2.87	2.11
HBS1	6.78	7.34	7.15	11.75	12.56	10.74
CG33120	6.96	5.21	7.33	11.07	12.57	8.48
CG42361	1.77	0.56	1.58	1.62	2.45	2.37
Lon	18.65	13.04	19.9	27.97	29.13	27.87
CG11779	12.54	8.61	12.84	18.42	19.2	18.28
Acon	179.49	139.62	223.08	332.16	298.55	260.57
DNApol-delta	1.66	1.17	1.55	2.01	3.07	2.12
Rpn13	31.82	41.31	32.6	58.28	58.72	56.76
Uba3	9.15	7.99	10.14	14.45	16.71	13.67
grsm	34.08	29.3	34.71	54.01	55.27	51.89
Snm1	1.78	0.82	1.74	1.81	2.9	2.42
CG13126	3.86	3.02	3.39	5.44	5.55	5.88
CG6404	9.6	9.44	9.86	17.3	15.28	14.89
Acox57D-p	71.83	49.74	76.03	105.56	108.68	110.1
yellow-d2	3.68	1.05	4.29	4.63	5.54	4.63
bbc	41.93	27.57	41.35	60.54	58.93	62.36
CG2254	118.38	109.8	129.75	203.34	195.4	188.11
CG31347	0.8	0.37	0.66	0.93	1.07	1
CG8005	3.75	3.82	3.09	5.77	6.06	5.64
Pak	11.9	6.58	11.52	16.22	16.06	16.88
hgo	0.5	0.31	0.93	0.82	1.2	0.83
CG31525	0.25	0.1	0.34	0.2	0.43	0.5
2017-09-04	9.38	5.44	8.83	12.59	12.61	13.53
Pig1	0	0.06	0.05	0	0	0.18
CG14301	0	0.04	0.07	0	0.16	0.02
CG6928	2.6	1.89	2.79	3.89	4.2	3.81
EloA	7.2	3.75	7.67	9.08	10.67	10.68
Eaat2	0.17	0.03	0.21	0.26	0.22	0.19
Rrp46	7.75	9.5	5.79	12	13.17	12.47
CG31974	75.42	68.59	64.96	116.45	109.14	115.71
CG30495	12.27	11.47	11.59	20.62	18.12	18.96
CG31381	1.17	0.99	1	1.43	1.92	1.81
gammaSnap1	23.52	25.11	21.12	38.02	38.87	36.99
Leash	1.36	0.87	2.06	2.18	2.54	2.28
CG17994	0.09	0	0.1	0.05	0.1	0.16
Kat60	10.82	6.59	11.14	14.71	15.68	16.18
CG5728	8.41	4.9	7.1	9.22	13.54	10.53
Cypl	4.99	8.94	5.76	10.55	10.89	10.66
CG13096	11.76	12	10.72	16.79	21.06	18.36
TBCB	9.9	9.46	10.2	14.44	17.65	16.09
mRpS10	16.08	19.35	15.18	26.08	28.53	27.83
CG11808	4.47	7.06	5.54	8.94	8.68	10.17
Nph	31.79	50.28	33.07	55.84	78.81	52.78
CG8545	12.43	10.67	10.78	14.11	24.44	16.59
cl	163.4	246.21	195.93	326.26	316.95	342.19
Nup54	5.78	5	5.56	8.2	10.09	8.3
CG8036	214.5	147.63	189.86	303.04	300.88	293.95
TAF1B	0.84	0.84	0.97	1.28	1.79	1.24
CG42588	0.56	0.21	0.46	0.62	0.74	0.64
Ice1	2.15	1.12	1.99	2.35	3.57	2.63
Rae1	10.4	15.89	10.2	17.17	22.13	20.01
CG6084	147.02	117.66	127.18	184.54	214.13	238.16
Sema2b	0.07	0.01	0.08	0.09	0.09	0.08
CG31415	0.05	0.11	0	0.09	0	0.17
CG15766	2.68	4.95	2.91	6.47	5.17	5.48
CG1677	17.73	10.63	17.63	24.39	25.41	24.89
Su(H)	0.82	0.6	0.76	1.04	1.24	1.26
CG30398	0.32	0.12	0.62	0.42	0.73	0.57
CG4511	14.61	11.39	13.62	20.27	21.82	22.17
CG18547	138.23	124.13	109.28	190.12	189.13	223.45
Nup98-96	9.42	4.61	9.02	11.63	13.96	11.78
CG10680	3.72	4.1	8.88	13.32	10.04	3.71
EndoA	4.59	2.36	4.49	6.16	6.09	6.28
PI31	20.01	24.13	20.14	33.71	35.38	34.95
CG10927	1.95	1.62	1.9	2.97	3.29	2.59
muskelin	3.35	1.75	2.93	3.19	6.43	3.37
CG3808	5.12	3.02	4.28	6.12	7.44	6.53
GlnRS	22.83	20.56	22.23	33.25	39.12	33.74
CG1671	11.16	8.35	8.71	14.15	16.63	14.85
glu	0.92	1.11	0.89	1.16	2.18	1.38
gkt	1.64	1.63	1.97	2.63	3.6	2.24
CG7185	21.6	17.06	22.25	31.87	35.73	30.85
dome	15.92	8.23	16.62	22.14	22.72	21.03
AOX3	86.77	38.71	76.17	98.05	109.06	118.77
CG42693	0.16	0.1	0	0.05	0.29	0.08
aralar1	68.99	39.43	62.12	96.75	86.58	92.13
CG4022	0.58	0.27	0.76	0.62	1.17	0.81
CG33181	33.88	16.91	38.79	49.04	42.32	53.27
wac	1.19	1.46	1.03	1.12	3.24	1.58
Mmp1	24.85	14.81	25.88	36.12	33.41	36.25
dup	2.36	4.26	1.9	3.87	5.41	4.47
Oga	3.38	1.32	3.78	4.73	4.46	4.49
AsnS	20.46	24.93	41.54	23.36	44.94	71.92
CG10031	1.03	1.74	0.82	2.21	1.92	1.66
Irp-1A	22.13	15.5	20.1	32.02	29.67	31.4
CG32845	1.12	0.47	1.35	1.3	1.53	1.91
Npc2h	0.49	1.14	1.54	2.5	1.85	0.76
CG7889	10.17	9.98	10.23	17.06	16.84	15.05
rdhB	0.07	0.06	0.05	0.08	0.09	0.12
CG9302	4.18	5.68	4.09	5.84	10.36	6.27
CG9410	17.45	19.15	17.38	29.85	29.42	27.64
heix	5.96	2.56	5.55	7.06	7.86	7.73
Dis3	6.41	4.88	5.86	8.64	10.5	8.46
Clp	5.12	5.02	4.67	7.52	9.35	6.96
SmF	14.93	25.09	16.48	29.15	36.06	25.7
poe	23.05	5.96	21.29	26.94	27.33	26.6
Ku80	3.14	2.77	3.4	4.63	5.25	5.08
Caf1-55	9.65	11.01	10.03	15.56	17.67	16.08
RagA-B	20.57	19.69	19.45	31.13	32.43	32.37
CG30281	0.16	0.28	0.17	0.41	0.36	0.21
CG11436	2.12	1.57	1.85	2.72	3.18	3
stj	0.1	0.04	0.19	0.1	0.34	0.09
PNPase	3.3	2.79	3.34	5.02	5.48	4.64
CG5604	32.95	13.6	30.74	39.66	44.38	40.02
Syx6	11.23	8.21	10.71	16.44	15.94	16
Ir20a	0.17	0.14	0.22	0.15	0.37	0.33
uri	3.51	2.36	3.37	4.31	5.81	4.69
CG13097	7.31	5.74	5.84	8.65	12.33	9.29
l(3)72Dn	2.55	2.3	2.53	3.56	4.79	3.47
Amun	5.88	2.75	5.65	7.05	8.01	7.81
Moe	84.22	51.34	90.75	124.41	118.2	119.72
Atg14	12.35	10.04	12.44	19.62	17.98	18.16
CG5359	0.79	0.8	0.74	0.91	1.5	1.32
alt	33.41	18.84	31.42	42.34	42.84	48.75
DnaJ-1	66.85	49.96	107.14	84.65	116.63	157.14
Sry-delta	9.55	10.87	8.91	15.9	15.29	15.75
OstDelta	56.02	46.8	54.6	81.94	87.21	82.77
CG1139	15.04	13.35	12.56	21.46	15.72	28.35
CG34124	0.01	0.03	0.01	0.03	0.02	0.03
CG17378	0.03	0	0.07	0.05	0.07	0.04
CG13113	0.05	0	0	0	0.08	0
CG43236	0	0	0.05	0.03	0.05	0
Tmc	0.04	0	0.01	0.01	0.07	0
CG33725	0	0	0.05	0.03	0	0.05
CG11131	0	0.05	0	0.04	0.04	0
CG13010	0.24	0.06	0.25	0.16	0.31	0.41
CG10431	0.43	0.45	0.47	0.61	0.73	0.82
Mal-A3	141.79	86.31	130.81	199.51	177.72	196.94
CG6073	4.37	4.52	3.75	5.67	7.76	6.79
atl	53.91	33.82	55.11	76.7	77.07	74.55
Manf	73.37	100.29	70.19	126.08	133.08	130.61
sda	16.6	6.33	15.65	25	18.41	18.21
CG8630	0.51	0.54	0.51	0.72	1.27	0.5
Sema5c	5.54	2.38	5.04	6.28	6.84	7.56
RpI135	5.45	3.79	4.36	5.77	9.13	6.8
Sam-S	30.3	17.15	30.57	37.66	49.27	37.55
CG15473	0.33	0.11	0.4	0.41	0.5	0.43
tun	1.3	0.66	1.3	1.64	1.88	1.68
SpdS	3.42	5.19	3.8	5.18	9.6	5.01
CG43800	0.6	0.22	0.61	0.61	0.77	0.9
wun2	2.17	2.61	2.69	3.58	4.58	3.75
Art3	4.75	5.05	3.98	6.43	8.41	7.13
Tfb4	2.86	3.82	3.3	5.24	6.69	3.98
Apc2	0.45	0.72	0.53	0.67	1.38	0.66
nct	8.74	5.35	8.5	11.95	12.31	11.75
ALiX	75.91	55.1	73.61	113.49	108.25	104.4
CG5009	30.89	17.6	32.94	43.42	46.71	39.56
Cpr64Aa	0.1	0.04	0.13	0.19	0.09	0.15
Cyp4p1	7.69	5.61	5.88	10.5	10.97	9.07
CG11417	8.33	7.44	7.75	10.16	16.54	10.75
CG11899	26.59	24.6	26.92	37.01	46.09	41.27
Orc6	1.93	1.98	1.87	2.98	3.39	2.83
Spp	69.26	65.94	71.86	113.51	110.48	105.53
Su(var)3-9	2.55	2.4	2.61	3.48	4.37	4.18
Surf6	6.43	7.75	4.88	8.34	13.81	8.16
CG7381	19.39	17.27	21.13	33.57	30.34	27.96
APC4	1.85	1.29	1.78	2.31	2.85	2.66
scb	57.6	24.61	54.29	77.82	67.34	71.7
CG15435	1.16	1.25	1.72	2.07	2.41	2.08
CG42542	19.06	14.35	20.47	29.73	26.92	28.93
Dark	5.49	3.65	5.57	8.32	7.59	7.43
kug	3.57	1.07	3.1	3.76	4.18	4.34
Ppn	5	2.74	4.11	4.26	7.25	7.29
CG15096	173.98	139.11	184.43	290.9	228.25	270.16
nocte	10.67	3.53	10.83	12.91	14.1	12.69
PIG-S	9.11	8.89	8.65	15.12	14.2	12.93
CG44251	59.34	44.5	66.33	99.86	86.48	83.38
CIAPIN1	13.3	15.09	12.46	20.17	20.95	23.62
AIMP1	20.18	27.15	17.45	35.56	37.16	29.9
Prp19	14.43	17.9	15.22	24.28	26.42	24.62
pgant6	44.38	29.1	42.72	65.87	60.87	57.27
CG5613	1.54	1.56	1.39	2.29	2.34	2.48
RpS19b	0	0.12	0	0.04	0.12	0.03
Ndc1	5.2	4.95	5.69	8.09	9.77	7.21
CG14495	14.3	15.82	14.54	24.3	21.04	25.31
CG11885	8.34	10.46	6.23	11.95	13.15	14.49
CG13344	1.6	1.4	1.47	1.98	3	2.09
Nopp140	19.11	13.88	15.91	21.25	31.26	24.83
me31B	40.04	34.73	38.67	37.76	94.21	47.4
Hmr	1.44	0.77	1.25	1.69	1.93	1.85
Ork1	5.73	2.92	6.09	7.29	8.38	7.62
mys	35.9	14.8	33.7	46.22	41.92	45.18
M6	9.66	5.93	9.98	13.94	13.23	13.22
CG8157	0.03	0.1	0.06	0	0.17	0.13
Sos	7.47	3.15	7.64	9.63	9.27	9.93
sced	0.56	0.42	0.49	0.56	1.12	0.64
Cyp28d2	2.3	2.01	2.49	3.23	3.87	3.63
Alh	2.08	1.1	1.96	2.71	2.85	2.55
CG7386	1.45	0.91	1.24	1.67	2.03	1.98
CG14834	0.12	0.17	0.16	0.18	0.25	0.28
CG17660	34.82	23.88	34.3	50.53	47.12	49.06
Hsc20	5	5.84	4.71	7.56	7.98	8.99
CG15673	27.07	28.61	33.69	50.86	49.39	40.71
CG11659	3.45	3.04	3.23	4.61	4.73	5.99
Ugt37b1	18.59	11.9	21.38	25.65	26.48	29.67
CG8252	0.25	0.31	0.22	0.24	0.75	0.24
CG1598	35.65	40.54	38.06	62.13	59.16	58.85
CG10286	12.58	11.58	10.7	16.23	22.2	16.53
CG4716	9.93	11.77	13.31	24.12	18.74	12.32
Ubc4	14.42	13.58	14.4	22.02	24.26	20.54
Ube3a	8.96	6.63	9.63	12.35	13.41	13.98
MESR6	5.65	4.88	6.06	8.36	8.87	8.91
asun	3.24	2.51	2.85	4.37	4.61	4.57
tou	2.83	0.94	2.85	3.16	3.61	3.66
CG11318	17.06	8.32	15.1	23.4	19.4	20.97
Idgf5	0.44	0.51	0.25	0.71	0.6	0.58
Dl	0.3	0.27	0.3	0.33	0.56	0.48
yellow-f	0.11	0.26	0.1	0.2	0.22	0.32
Amnionless	0.26	0.27	0.48	0.59	0.4	0.6
CG5516	6.46	7.84	6.28	9.92	11.33	11.14
CG7692	1.19	0.61	0.99	1.33	1.68	1.38
Cyp9b1	28.24	24.6	26.01	37.01	40.24	46.81
Ipk1	1.05	0.99	1.03	1.62	1.79	1.42
tweek	9.12	2.08	7.54	9.72	9.53	10.23
CG2556	122.03	79.88	111.29	167.07	155	170.6
Top3beta	7.72	6.78	8.52	10.98	13.53	11.7
sud1	7.15	6.42	7.03	10.54	10.98	10.88
exex	19.91	10.7	23.25	27.59	27.33	29.79
Sec24CD	36.24	16.58	36.19	43.69	48.51	47.76
CG14131	45.59	31.14	41.17	64.92	57.66	62.77
Aven	3.04	3.35	2.98	4.57	5.34	4.82
CG9510	34.46	30.66	27.1	49.02	45.36	50.57
defl	3.61	2.34	3.62	4.8	5.29	4.95
vig2	68.18	69.11	65.58	95.72	121.47	101.61
Bili	0.03	0.01	0.03	0.03	0.04	0.04
Or67b	0.02	0.03	0.02	0	0.09	0.02
sff	0.03	0.01	0.03	0.03	0.05	0.03
sa	0.03	0	0.04	0.05	0.03	0.03
CG42633	0.03	0.04	0	0	0.11	0
Act87E	8.62	8.71	10.57	14.45	16.76	12.63
Mpp6	2.02	2.55	1.75	3.09	3.87	2.97
CG10405	13.63	19.26	16.93	28.45	32.87	16.94
CG9062	10	6.57	9.37	13.55	14.26	12.93
InR	1.36	0.37	1.83	1.73	1.8	2.06
CG32259	0.42	0.22	0.36	0.49	0.58	0.5
Rrp1	2.11	4.95	2.26	4.37	6.09	4.17
CG3448	1.38	1.8	1.63	2.21	3.03	2.31
Appl	1	0.83	1.11	1.43	1.71	1.47
CG4332	7.64	4.23	7.63	9.47	12.18	8.92
CycH	5.31	6.37	5.62	9.17	10.07	7.88
CG14434	1.25	1.03	1.07	1.49	2.31	1.45
CG7694	5.05	6.37	4.85	8.3	8.37	8.82
Dip-B	150.2	132.12	155.62	231.15	224.8	230.03
CG11825	0.36	0.55	0.22	0.57	0.77	0.43
Chd3	0.1	0.92	0.11	0.31	1.05	0.41
mRpL39	17.03	22.37	17.79	28.91	33.1	27.57
CG33331	3.71	3.75	2.96	5.07	6.3	4.95
Wsck	2.75	2.38	2.75	4.01	4.75	3.58
CG12643	11.35	10.55	9.09	13.29	14.59	20.65
galectin	36.6	26.92	37.61	49.45	51.03	57.87
Rbm13	9.75	9.19	8.71	12.29	17.4	13.59
Smyd3	6.16	4.76	5.47	8.7	8.91	8.04
CG13775	0.79	0.68	0.69	1.16	1.14	1.08
sad	0.06	0.54	0.02	0	0.95	0.02
CG10418	10.98	17.54	9.77	18.37	21.05	20.48
Obp83ef	0.15	0.13	0.11	0.07	0.3	0.24
CG1518	9.96	7.81	10.43	12.51	18.53	13.06
yem	3.13	1.38	2.73	3.4	4.83	3.09
boi	0.67	0.51	0.56	0.77	1.14	0.81
CG44250	483.21	604.39	543.92	895.38	812.2	841.94
pcm	6.43	3.59	6.67	8.47	9.26	8.35
Gr61a	0.12	0.02	0.02	0.03	0.16	0.06
CG12206	0.05	0.06	0.05	0.03	0.18	0.04
frac	0.04	0.03	0.09	0.02	0.2	0.03
Mtp	4.35	4.25	4.61	6.08	8.09	6.47
Mt2	2.06	1.39	1.14	2.14	2.99	2.04
CG18577	28.13	30.61	27.42	44.43	45.65	44.5
Elba2	0.97	0.99	1.19	1.13	2.69	1.1
CG14286	6.95	8	5.65	10.51	12.27	9.39
eIF6	30.89	38.83	29.44	49.78	55.5	49.53
Prestin	66.18	38.1	58.41	93.83	75.25	84.85
LPCAT	14.15	8.03	11.85	16.15	17.78	19.18
bark	12.5	2.97	10.04	12.49	12.23	15.08
scny	10.53	6.8	10.05	13.98	14.19	14.54
CG5726	8.01	3.09	7.75	8.39	10.77	10.23
CG7607	0.05	0.24	0.05	0.13	0.31	0.09
CG7839	6.96	4.78	5.59	6.97	11.17	8.87
Sec22	50.4	40.84	47.6	69.81	73.03	73.43
GCS2alpha	81.82	52.95	81.47	116.9	112.1	107.68
CG3597	6.59	5.97	9.75	14.3	10.89	9.53
Fdh	117.97	118.69	117.08	177.66	190.37	182.4
Rpt3R	0.03	0.14	0.1	0.12	0.15	0.15
CG10592	514.02	476.47	515.5	778.16	699.84	864.54
nclb	30.57	33.05	28.14	45.35	48.38	48.99
CG30493	12.99	12.93	12.74	20.76	20.6	18.75
Dot	2.55	2.55	2.56	3.87	4.08	3.96
lqfR	24.59	14.91	23.39	33.08	31.65	33.05
scramb1	21.48	15.67	22.48	32.06	29.65	30.98
Rs1	12.69	12.27	11.26	16.25	23.1	16.95
CG5853	24.95	14.07	25.22	36.86	33.95	29
CG8142	2.77	4.65	3.46	5.07	7.27	4.56
Nup37	2.7	3.59	2.86	4.64	5.1	4.47
Zn72D	9.25	5.58	8.98	12.14	12.69	12.14
tinc	0.17	0.11	0.1	0.21	0.16	0.22
PPP4R2r	9.76	7.22	9.04	12.71	14.25	13.43
CG17294	7.31	6.74	7.97	10.48	12.02	11.68
beta'COP	64.52	49.7	70.02	96.71	96.89	92.38
crb	8.33	2.62	9.16	10.35	11.03	9.83
CG2256	0.03	0.11	0.15	0.19	0.18	0.08
CG6484	323.83	233.15	259.93	390.06	378.37	499.18
kz	3.27	2.13	2.83	3.75	4.97	4.05
Act5C	453.82	429.69	492.27	748.01	690.11	696
LysB	60.66	90.56	69.69	132.4	106.36	103.91
Arc1	47.37	40.28	44.01	76.51	68.04	59.63
CG7011	2.82	3.59	3.35	4.67	5.91	4.55
Tpr2	52.72	38.31	48.42	70.05	68.73	77.37
CG34198	73.79	84.85	73.91	132.14	104.59	123.72
AdSL	13.9	13.56	13.91	20.81	22.46	20.84
CG7582	2.35	1.55	1.65	3.07	2.97	2.56
ArgRS	18.73	17.63	16.95	25.94	29.13	27.53
sip3	25.03	15.91	23.33	33.54	32.57	33.46
bcn92	10.68	13.52	10.78	16.29	19.87	18.03
CG14499	26.43	36.75	33.68	40.27	40.78	68.98
vito	7.16	9.87	6.61	11.06	13.89	11.65
CG13575	0.58	0.23	0.34	0.56	0.6	0.62
CG9143	8.11	7.72	6.79	9.95	14.24	10.8
CG13667	2.47	2.08	2.2	3.28	3.84	3.32
CG17002	5.05	5.37	5.04	8.07	8.24	7.6
Dysb	3.24	3.96	2.94	5.65	4.64	5.39
papi	11.82	8.57	11.74	16.79	16.08	16.81
nero	28.13	31.16	27.93	46.96	45.19	42.71
Sodh-1	64.56	50.91	45.07	90.64	67.54	89.98
Nnp-1	10.14	8.46	8.83	11.65	18.76	11.99
CG3847	18.58	13.58	17.54	24.97	25.23	26.62
Rb97D	1.63	0.94	2.14	2.41	2.42	2.45
CG7627	12.51	6.41	11.01	12.43	20.68	13.15
cos	1.08	0.5	1.28	1.21	1.76	1.45
CG14572	0	0.04	0.07	0.07	0.07	0.03
PH4alphaMP	0.07	0.02	0.02	0.02	0.13	0.02
Mgstl	118.96	167.98	135	238.15	219.82	194.06
DIP2	8.46	2.84	8.11	9.38	10.1	10.51
Pngl	18.06	12.06	16	23.45	23.06	24.73
Cdc23	0.89	1.22	1.03	1.37	1.97	1.51
Ttc19	9.48	12.2	12.11	16.79	17.31	18.09
CG43446	0.36	0.38	0.62	0.65	0.55	0.9
Xpac	2.96	4.22	3.54	5.31	6.13	5.11
RIOK1	3.44	3.72	3.97	5.07	7.1	5.01
Ino80	2.72	1.77	2.63	3.25	4.26	3.48
psidin	6.79	4.44	6.69	8.23	10.69	8.74
CG6769	23.07	27.64	22.55	38.01	40.41	34.65
Klp61F	0.34	1.09	0.3	0.5	1.49	0.68
su(Hw)	5.04	3.92	5	6.38	7.74	7.42
Elo68alpha	0.35	0.17	0.18	0.3	0.42	0.36
CG2144	11.34	7.26	10.58	15.74	14.9	14.38
CG13795	0.15	0.28	0.4	0.44	0.42	0.42
CG8635	35.17	40.98	32.41	53.26	60.31	53.8
CG43155	0.07	0.07	0.1	0.14	0.14	0.09
CG13154	0.11	0.09	0.04	0.14	0.1	0.13
pcx	2.45	0.59	2.52	2.51	2.97	3.09
FucTC	17.63	13.56	12.14	20.29	21.31	25.18
l(3)07882	4.12	3.17	3.51	4.64	6.92	5.08
CG5033	14.39	11.6	12.24	17.15	22.69	19.03
mrn	3.36	3.61	3.69	5.23	6.45	4.73
CG15674	49.13	36.51	43.78	68.34	60.58	70.3
l(1)G0020	4.1	3.25	3.61	4.66	7.05	5.16
FANCI	0.43	0.37	0.37	0.41	0.83	0.56
CG13298	27.88	33.15	27.4	44.96	47.81	43.27
cpa	54.8	49.92	53.35	84.36	79.12	79.67
pav	0.16	2.19	0.27	0.63	2.49	0.91
CG10268	2.19	2.12	2.44	3.58	3.84	2.96
Psc	0.51	0.3	0.53	0.65	0.77	0.64
ACC	42.67	14.73	47.62	55.81	54.52	51.11
CG34133	8.56	3.64	8.92	10.69	11.01	10.76
Ufd1-like	16.91	20.9	16.94	29.35	27.13	27.65
CG43293	0.08	0.05	0.28	0.26	0.11	0.26
SH3PX1	45.86	33.54	45.02	67.1	62.47	61.59
az2	1.92	1.96	2.09	3.05	3.3	2.82
CG11655	27.74	22.61	30.4	43.46	43.31	37.26
P58IPK	87.49	70.77	84.45	115.52	123.28	133.98
CG14684	0.74	0.66	0.69	0.71	1.11	1.39
Atg1	12.55	5.19	13.28	15.71	16.65	15.28
AIMP2	32.57	41.45	30.65	53.18	54.77	52.75
CG6724	7.37	9.19	6.92	11.44	13.67	10.93
Klp68D	2.26	1.55	2.53	3.22	3.35	3.16
CG9934	13.56	7.25	12.45	16.61	17.07	17.36
CG1360	2.21	2.08	2.52	2.98	4.4	3.07
Vps13B	2.97	1.07	2.87	3.39	3.63	3.58
Meltrin	7.83	2.4	7.87	8.73	8.49	10.54
CG4585	22.83	20.03	22.83	36.25	32.92	31.57
Rab3-GEF	0.16	0.11	0.18	0.24	0.21	0.24
CG5078	0.02	0.03	0.1	0.05	0.09	0.09
CG3356	18.13	10.86	17.41	23.02	23.61	24.5
CG10137	1.86	1.33	1.99	2.81	2.5	2.63
CG4577	6	3.33	5.39	8.07	6.4	8.09
CG5484	27.74	26.8	26.87	41.51	40.65	42.6
Glg1	30.35	17.85	30.95	41.95	40.04	39.27
Myt1	2.9	2.79	3.22	4.17	5.19	4.29
CG31368	3.04	2.38	3.4	4.09	5.07	4.35
stc	11.2	7.15	11.6	14.24	16.33	15.3
Rbcn-3A	31.35	8.57	30.9	37.17	35.06	36.21
pit	10.61	8.56	8.52	12.82	16.47	13.1
MFS18	13.95	11.09	12.67	20.62	18.5	18.6
CG30414	0.74	0.54	0.68	0.73	1.37	0.9
Tsr1	22.06	13.47	18.87	24.64	32.32	26.3
CG8184	8.3	2.25	8.3	9.7	9.77	9.38
Elf	27.43	17.61	25.33	35.24	36.14	36.32
Atxn7	3.55	2.28	3.69	5.12	4.69	4.76
CG3803	12.15	14.13	13.52	22.05	20.46	18.4
CG30183	2.06	1.06	1.82	2.11	3.39	2.06
CG3587	7.62	8.64	7.45	11.22	13.39	11.67
SIFa	0.13	0.38	0.32	0.29	0.57	0.41
Prp8	17.45	8.77	17.76	20.85	23.94	22.49
CG9286	12.47	14.82	10.53	17.72	22.49	17.64
CG8042	22.65	19.06	22.86	32.68	33.62	32.46
CG17321	0.18	0.14	0.36	0.39	0.35	0.3
Rcd4	2.8	3.49	2.93	4.66	4.72	4.72
CG18336	0.92	0.59	1.23	1.27	1.53	1.39
CG12942	1.37	1.33	1.65	1.78	2.66	2.21
CG6565	5.55	3.93	5.39	7.43	7.74	7.55
CG43322	1.6	0.85	1.32	1.82	1.98	1.96
NC2alpha	7.99	8.9	7.07	12.67	12.06	11.87
GstE7	64.64	65.98	64.75	91.92	107.16	99.35
CycD	4.18	3.06	3.99	4.92	6.28	5.95
CG6191	0.44	0.67	0.37	0.65	0.78	0.83
betaCOP	65.83	49.14	70.88	99.53	94.51	89.66
Cand1	12.61	6.89	12.74	15.49	17.23	16.49
CG14353	2.35	2.3	2.76	4.12	3.91	3.28
CG7565	13.58	6.74	12.38	17.18	16.15	16.58
Indy	73.07	43.07	74.5	97.96	92.05	100.87
fh	2.65	2.8	3.53	5.06	4.66	3.98
CG2453	6.48	7.3	6.72	10.25	11.07	9.95
Fib	32.38	51.33	31.26	51.81	76.38	47.15
Alg10	6.52	6.46	7.38	10.9	11.19	8.96
Sec71	20.44	7.01	21.1	25.94	24.58	23.51
l(2)37Cg	4.96	6.85	4.71	7.39	9.39	8.41
Upf2	5.54	2.1	5.3	6.18	7.36	6.19
Uba2	20.16	20.64	18.51	28.18	34.63	27.62
CG15382	0.25	0.23	0.13	0.25	0.35	0.33
CG14907	23.31	29.17	26.32	38.38	42.7	39.05
CG31223	3.99	4.99	3.33	5.98	7.41	5.37
CG43799	0.04	0.09	0.08	0.1	0.04	0.18
CG6985	0.26	0.27	0.31	0.25	0.73	0.3
CG14785	0.73	0.87	0.96	0.93	1.42	1.55
TFAM	14.31	16.94	14.5	22.98	25.38	21.33
OstStt3	86.39	74.67	92.24	135.5	129.87	120.46
CG16974	24.8	11.93	23.91	30.74	29.9	31.72
CG12179	0.43	0.36	0.53	0.57	0.74	0.7
v	0.25	0.65	0.88	1.09	1.17	0.45
Culd	0.95	0.85	1.38	1.48	1.62	1.74
ade3	3.69	2.48	3.66	3.8	7.03	4.13
Hat1	7.09	7.4	5.83	9.57	10.81	10.54
Smyd4-4	7.12	5.3	6.97	8.9	11.05	9.55
CG1943	19.31	18.64	17.76	28.4	28.15	28.2
CG30349	16.1	17.47	14.92	22.48	29.14	22.14
CG15601	0.59	0.6	0.48	0.77	0.81	0.96
CG18600	10.32	11.21	9.55	13.01	19.22	15.04
alphaCOP	44.12	27.16	45.12	58.5	59.55	58.98
CG6937	14.19	16.88	12.11	19.54	26.96	19.17
Syn2	0.17	0.03	0.28	0.22	0.23	0.28
CG16710	0.51	0.4	0.53	0.59	0.81	0.79
CG9581	15.8	13.74	15.1	23.21	22.5	22.16
eIF-2gamma	50.51	49.27	49.27	73.25	80	73.33
CG7099	1.91	0.93	1.89	2.31	2.55	2.33
nvd	0.08	0.07	0.1	0.03	0.24	0.11
CG1622	7.23	7.95	7.56	11.03	12.38	11.15
sws	12.47	5.86	12.6	14.74	15.96	16.29
AP-1-2beta	36.41	24.28	35.89	48.37	49.35	48.95
CG14712	4.32	1.87	4.09	4.93	5.34	5.34
CG6923	3.22	1.12	3.67	3.81	4.2	4.15
CG17202	20.99	24.37	19.94	30.33	39.53	29.27
CG31249	6.15	5.39	5.69	8.08	9.25	8.82
Vang	3.71	2.47	3.66	4.2	5.66	5.07
Arp3	71.69	57.43	64	101.93	91.06	99.89
Nhe3	8.85	4.29	8.6	11.02	11.3	10.65
EfTuM	40.06	45.66	45.03	70.62	66.58	60.86
CG30105	1.95	3.31	2.36	4.05	3.64	3.85
Capr	20.85	13.12	21.8	25.75	32.41	26.3
CG9632	0.1	0.12	0.13	0.24	0.14	0.15
CG9300	7.44	6.98	6.92	9.39	12.69	10.23
SsRbeta	194.89	243.45	186.78	326.69	311.95	307.7
CG12263	9.8	6.33	9.14	12.77	13.39	12.09
EMC1	36.36	21.84	39	50.69	50.24	46.13
Eno	113.54	99.39	111.4	163.14	162.45	165.1
Pde1c	4.35	2.35	3.52	5.88	4.24	5.34
Zw10	10.37	7.83	11.3	14.7	16.04	13.88
CG6287	86.73	75.53	84.69	119.84	133.85	119.8
CG6227	6.56	4.4	7.1	8.8	9.74	8.77
Naam	1.05	1.36	1.42	1.76	2.42	1.61
Ost48	83.23	99.79	84.65	144.33	133.95	126.25
e(y)3	3.95	1.37	4.03	4.3	5.34	4.49
wds	8.97	6.92	8.21	11.66	12.87	11.89
CG16717	10.76	10.88	10.72	16.73	16.08	16.09
sei	0.26	0.23	0.43	0.42	0.74	0.23
Opa1	19.63	14.41	20.22	27.7	27.86	26.4
CG12404	37.56	32.78	39.48	55.43	56.28	54.17
kel	8.36	3.16	9.12	10.15	10.05	10.96
lig3	7.93	5.92	6.81	9.62	11.3	10.26
Edem1	3.18	2.14	3.4	4.43	4.57	4.16
CG7638	12.26	10.44	13.49	19.48	18.86	16.27
CG43134	40.05	62.68	30.6	55.09	108.32	37.78
Nsun2	16.75	15.17	15.52	23.22	24.26	24.1
Cyp316a1	0.34	0.11	0.14	0.24	0.14	0.51
nub	12.7	8.32	13.26	17.03	15.9	18.78
CG4572	29.86	23.53	27.33	40.22	39.7	41.83
CG4951	2.48	3.05	2.54	3.83	5.07	3.27
CG2129	1.74	1.57	1.67	2.39	2.72	2.4
Gmd	25.02	24.01	24.37	39.31	35.93	35.44
Hrb98DE	35.68	24.17	34.46	43.13	49.11	49.97
CG32170	4.4	3.15	3.94	5.94	5.28	6.1
CG10962	16.01	15.39	14.86	23.66	21.06	24.97
mxc	1.17	0.72	1.25	1.23	1.82	1.68
[truncated: 11,917 more rows]
